# Supplementary material for: Prevalence of hyperlipidemia in Shanxi Province, China and application of Bayesian networks to analyse its related factors
Source: Sci Rep. 2018 Feb 28;8:3750. doi: 10.1038/s41598-018-22167-2 (PMC5830606; doi:10.1038/s41598-018-22167-2)
Supplement: Supplementary file 2 — Dataset 1 [file 41598_2018_22167_MOESM2_ESM.xlsx]

## Sheet: data
monitoring points	region	Gender	Age	Ethnic	Cultural level	Marital status	Occupation	Smoking	Drinking status	Fresh fruit	Vegetables	Livestock, poultry meat	Heat rate	Hypertension	HDL-C	LDL-C	TG	TC	low levels of HDL-C	high levels of LDL-C	Hypercholesterolemia	Hypertriglyceridemia	hyperlipidemia	Diabetes	BMI	Central obsity	Physical activity
Huguan Xian	0	1	2	1	1	2	4	-9	1	0	0	0	1	0	1.25	1.92	0.91	3.47	0	0	0	0	0	0	1	1	1
Shuocheng Qu	1	1	2	1	1	3	2	1	1	0	0	0	1	0	1.14	5.17	1.8	7.07	0	1	1	0	1	0	2	1	2
Pingding Xian	0	1	1	1	2	2	2	1	1	0	0	1	1	1	1.21	2.68	1.02	4.25	0	0	0	0	0	0	2	1	3
Huguan Xian	0	1	2	1	2	2	2	-9	1	0	0	0	1	0	2.18	2.18	1.15	4.75	0	0	0	0	0	0	2	0	2
Huguan Xian	0	1	1	1	2	2	2	-9	1	0	0	0	1	0	0.92	3.53	1.64	4.95	1	0	0	0	1	0	1	0	2
Lin Xian	0	1	1	1	2	2	2	1	1	0	0	0	1	0	1.29	2.43	1.03	3.98	0	0	0	0	0	0	1	0	2
Pingding Xian	0	1	0	1	1	2	2	1	1	2	1	0	1	1	0.93	2.94	1.19	4.44	1	0	0	0	1	0	2	1	3
Jiang Xian	0	1	1	1	1	2	2	1	1	1	1	0	1	0	1.42	3.9	1.96	6.11	0	0	0	0	0	0	1	1	1
Pingding Xian	0	1	2	1	2	2	2	1	1	2	1	0	1	1	0.71	2	1.36	3.27	1	0	0	0	1	0	2	1	2
Lin Xian	0	1	1	1	2	2	2	1	1	0	0	0	1	0	1.68	1.69	0.97	3.57	0	0	0	0	0	0	1	0	2
Pingding Xian	0	1	1	1	1	2	2	0	1	2	1	0	1	0	0.8	2.03	0.86	3.16	1	0	0	0	1	0	3	1	3
Xinghualing Qu	1	1	1	1	1	3	2	1	1	1	2	2	1	0	1.11	2.98	0.64	4.32	0	0	0	0	0	0	1	0	2
Pingding Xian	0	1	1	1	2	2	3	-9	1	0	1	0	0	1	0.66	1.21	1.96	2.59	1	0	0	0	1	0	2	1	1
Lin Xian	0	1	1	1	1	2	1	1	1	0	0	0	1	1	1.04	2	2.98	4	0	0	0	1	1	0	2	0	1
Xinghualing Qu	1	1	1	1	1	2	1	1	1	0	1	0	1	0	1.28	3.82	2.11	5.55	0	0	0	0	0	0	2	1	2
Xinghualing Qu	1	1	1	1	1	2	1	1	1	0	1	0	1	1	1.24	4.32	2.17	6.18	0	1	1	0	1	0	1	0	1
Xinghualing Qu	1	1	1	1	1	2	1	1	1	2	2	0	1	0	0.72	3.07	3.31	4.89	1	0	0	1	1	0	2	1	2
Xinghualing Qu	1	2	1	1	1	2	1	0	1	1	1	0	1	0	0.89	3.69	2	5.18	1	0	0	0	1	0	3	1	1
Xinghualing Qu	1	1	1	1	1	3	1	1	1	1	1	0	1	1	0.9	2.37	0.96	3.55	1	0	0	0	1	0	1	1	2
Pingding Xian	0	1	1	1	2	2	3	1	1	1	1	0	1	1	0.83	2.29	1.64	3.89	1	0	0	0	1	0	1	1	1
Xinghualing Qu	1	1	1	1	1	2	3	1	1	0	2	0	1	0	0.74	2.25	2.35	3.8	1	0	0	1	1	0	1	1	1
Xinghualing Qu	1	1	1	1	1	2	1	1	1	0	2	0	1	0	1.01	3.79	2.49	5.53	1	0	0	1	1	0	3	1	3
Yuci Qu	1	1	1	1	1	2	1	1	1	2	2	0	1	1	0.9	2.35	1.78	3.93	1	0	0	0	1	0	3	1	1
Xinghualing Qu	1	1	2	1	1	2	1	1	1	1	1	0	1	0	1.12	3.58	2.16	5.26	0	0	0	0	0	0	2	1	2
Pingding Xian	0	1	1	1	1	1	1	-9	1	1	1	0	1	0	1.15	2.76	0.8	4.37	0	0	0	0	0	0	1	0	2
Pingding Xian	0	1	1	1	1	1	1	-9	1	1	1	0	1	1	0.99	1.75	0.94	3.27	1	0	0	0	1	0	2	1	2
Huguan Xian	0	1	2	1	1	1	1	1	1	0	0	0	1	0	1.29	2.1	0.89	3.57	0	0	0	0	0	0	1	1	3
Datong Xian	0	1	2	1	1	2	1	-9	1	1	0	0	1	1	1.06	2.31	1.75	3.95	0	0	0	0	0	0	1	0	2
Shuocheng Qu	1	1	0	1	1	2	1	-9	1	0	0	0	1	0	0.83	1.56	1.77	2.93	1	0	0	0	1	0	1	0	2
Huguan Xian	0	1	2	1	2	2	3	-9	1	0	0	0	1	0	0.72	3.36	1.71	4.71	1	0	0	0	1	0	2	1	2
Pingding Xian	0	1	1	1	2	2	3	1	1	0	1	0	1	1	1.06	1.9	0.99	3.27	0	0	0	0	0	0	3	1	2
Pingding Xian	0	2	2	1	2	2	3	1	1	2	2	1	1	1	1.01	3.3	1.84	4.87	1	0	0	0	1	1	2	1	1
Datong Xian	0	1	1	1	1	2	1	1	1	0	0	2	1	1	1.16	2.21	2.15	4.26	0	0	0	0	0	0	2	1	1
Huguan Xian	0	1	1	1	1	2	1	1	1	0	1	0	1	0	1.66	2.07	0.62	3.81	0	0	0	0	0	0	1	0	3
Shuocheng Qu	1	1	1	1	1	2	1	1	1	0	0	0	1	0	1.3	2.99	1.03	4.58	0	0	0	0	0	0	1	1	2
Jiang Xian	0	1	1	1	2	2	3	1	1	0	2	1	1	0	0.92	1.67	1.47	3.11	1	0	0	0	1	0	2	1	1
Datong Xian	0	1	2	1	2	2	3	0	1	1	1	0	0	1	1.49	3.32	0.69	5.12	0	0	0	0	0	0	3	1	3
Pingding Xian	0	1	2	1	1	2	1	1	1	2	1	0	0	1	0.76	2.75	1.26	3.9	1	0	0	0	1	0	2	1	3
Datong Xian	0	1	0	1	1	2	1	1	1	1	2	0	1	0	1.03	1.62	0.64	2.91	1	0	0	0	1	0	1	0	3
Huguan Xian	0	1	2	1	1	2	1	1	1	0	0	0	1	1	1.3	2.99	2.04	4.85	0	0	0	0	0	0	1	0	3
Yuci Qu	1	1	1	1	1	2	1	1	1	0	0	0	1	0	1.58	2.25	0.65	4.06	0	0	0	0	0	0	1	0	1
Pingding Xian	0	1	1	1	2	2	3	1	1	2	1	0	1	0	0.88	2.39	1.2	3.63	1	0	0	0	1	0	2	1	2
Datong Xian	0	1	1	1	1	2	1	1	1	0	1	0	1	1	0.87	2.21	2.48	4.2	1	0	0	1	1	1	3	1	3
Jiang Xian	0	1	1	1	1	2	3	1	1	0	0	0	1	0	0.99	1.88	1.56	3.6	1	0	0	0	1	0	1	1	1
Huguan Xian	0	1	1	1	1	2	1	1	1	0	0	0	1	1	1.34	3.55	2.2	5.47	0	0	0	0	0	0	2	1	3
Pingding Xian	0	1	1	1	1	2	1	1	1	2	1	0	2	1	1.05	1.59	0.79	2.82	0	0	0	0	0	0	2	1	3
Huguan Xian	0	1	0	1	1	2	1	1	1	0	0	0	1	0	1.34	1.52	0.58	2.96	0	0	0	0	0	0	1	0	3
Datong Xian	0	1	0	1	1	2	1	1	1	1	0	0	1	1	1.16	4.01	1.05	5.61	0	0	0	0	0	0	2	1	2
Pingding Xian	0	1	0	1	1	2	3	1	1	2	1	0	1	0	1.07	2.12	1.47	3.65	0	0	0	0	0	0	1	0	2
Huguan Xian	0	1	2	1	1	2	1	1	1	1	0	0	0	0	0.97	3.06	1.56	4.37	1	0	0	0	1	0	2	1	2
Lin Xian	0	1	1	1	1	2	3	1	1	0	0	1	1	0	0.98	2.78	1.32	4.19	1	0	0	0	1	1	3	1	1
Huguan Xian	0	1	2	1	1	2	1	0	1	0	0	0	1	0	1.02	2.59	0.92	3.96	1	0	0	0	1	0	2	1	2
Shuocheng Qu	1	1	1	1	1	2	1	0	1	0	0	0	1	0	1.3	4.01	1.64	5.83	0	0	0	0	0	1	2	0	2
Huguan Xian	0	1	0	1	1	2	1	0	1	0	0	2	0	0	0.92	2.48	0.63	3.61	1	0	0	0	1	0	1	0	2
Datong Xian	0	1	2	1	1	2	1	1	1	2	1	1	1	1	1.08	3.7	1.14	5.33	0	0	0	0	0	0	1	0	2
Huguan Xian	0	1	2	1	1	2	1	1	1	0	0	0	1	0	0.9	1.24	0.99	2.61	1	0	0	0	1	0	1	0	2
Huguan Xian	0	1	2	1	1	2	1	1	1	0	0	1	1	1	1.3	2.61	1.72	4.4	0	0	0	0	0	0	2	1	2
Huguan Xian	0	1	2	1	1	2	1	1	1	0	0	0	1	1	1.47	2.24	0.85	3.99	0	0	0	0	0	0	2	1	2
Yuci Qu	1	1	2	1	2	2	3	1	1	0	0	0	1	1	1.19	3	1.29	4.66	0	0	0	0	0	1	2	1	1
Huguan Xian	0	1	2	1	1	2	1	1	1	0	0	0	1	1	0.96	2.38	0.54	3.51	1	0	0	0	1	0	1	1	3
Huguan Xian	0	1	2	1	2	2	1	1	1	0	0	0	1	1	1.48	3.53	1.24	5.33	0	0	0	0	0	0	1	0	3
Huguan Xian	0	1	2	1	1	2	1	1	1	0	0	0	1	1	1.08	2.19	0.9	3.5	0	0	0	0	0	0	1	0	3
Jiang Xian	0	1	1	1	1	2	1	1	1	0	2	0	1	0	1.57	1.79	1.15	3.94	0	0	0	0	0	0	1	0	2
Datong Xian	0	1	1	1	1	2	1	1	1	1	0	0	1	0	1.65	2.09	0.89	4	0	0	0	0	0	0	1	0	3
Datong Xian	0	1	1	1	1	2	1	1	1	0	0	0	1	1	1.19	3.06	1.1	4.62	0	0	0	0	0	0	3	1	3
Pingding Xian	0	1	1	1	1	2	1	1	1	0	1	0	1	1	0.95	3.54	3.95	5.78	1	0	0	1	1	0	2	1	3
Jiang Xian	0	1	1	1	1	2	1	1	1	0	1	0	1	0	1.06	2.98	2.03	4.73	0	0	0	0	0	0	2	1	3
Huguan Xian	0	1	1	1	1	2	1	1	1	0	0	2	1	1	0.89	2.37	1.34	3.66	1	0	0	0	1	0	2	1	3
Huguan Xian	0	1	1	1	1	2	1	1	1	0	0	0	1	0	0.81	2.62	1.05	3.83	1	0	0	0	1	0	2	1	1
Huguan Xian	0	1	1	1	1	2	1	1	1	0	0	0	1	0	0.95	2.05	1.62	3.46	1	0	0	0	1	0	2	1	3
Yuci Qu	1	1	1	1	1	2	1	1	1	0	2	0	1	1	1.75	1.98	1.37	4.09	0	0	0	0	0	0	1	0	1
Shuocheng Qu	1	1	1	1	1	2	1	1	1	1	0	0	1	0	0.78	4.19	6.12	7.12	1	1	1	1	1	1	2	1	3
Huguan Xian	0	1	0	1	1	2	1	1	1	0	0	0	1	0	1.5	3.63	0.75	5.21	0	0	0	0	0	0	1	0	3
Shuocheng Qu	1	1	0	1	1	2	1	1	1	1	0	2	1	1	1.59	3.33	1.4	5.34	0	0	0	0	0	0	2	1	3
Pingding Xian	0	1	0	1	1	2	1	1	1	2	1	0	1	1	1.24	3.72	2.11	5.53	0	0	0	0	0	0	3	1	2
Pingding Xian	0	1	0	1	2	2	3	1	1	2	1	0	1	0	0.73	1.98	1.34	3.05	1	0	0	0	1	0	2	1	2
Pingding Xian	0	1	0	1	1	2	3	1	1	0	2	0	1	1	1.51	2.09	0.71	3.95	0	0	0	0	0	1	2	0	3
Pingding Xian	0	1	0	1	1	2	1	1	1	1	2	1	1	0	0.9	1.97	1.81	3.4	1	0	0	0	1	0	2	1	1
Huguan Xian	0	1	1	1	1	2	1	1	1	0	0	0	1	0	0.88	3.92	1.14	5.11	1	0	0	0	1	0	3	1	3
Huguan Xian	0	1	1	1	1	2	3	1	1	0	0	0	1	0	1.32	3.57	1.29	5.19	0	0	0	0	0	0	1	0	3
Huguan Xian	0	1	1	1	1	2	1	1	1	0	0	2	1	1	0.9	3.28	1.15	4.58	1	0	0	0	1	0	3	1	3
Huguan Xian	0	1	1	1	1	2	1	1	1	0	0	2	1	0	1.31	2.11	1.4	3.89	0	0	0	0	0	1	1	0	3
Lin Xian	0	1	1	1	2	2	3	1	1	0	0	0	1	0	1.33	2.23	0.62	3.66	0	0	0	0	0	0	1	0	3
Huguan Xian	0	1	0	1	1	2	1	1	1	0	0	0	1	0	1.69	4.34	1.27	6.39	0	1	1	0	1	0	1	0	3
Datong Xian	0	1	2	1	2	2	3	1	1	0	1	0	1	1	2.18	3.26	0.88	5.7	0	0	0	0	0	0	2	1	3
Huguan Xian	0	1	2	1	2	2	3	1	1	0	1	0	1	0	0.97	2.05	0.93	3.41	1	0	0	0	1	0	1	1	3
Huguan Xian	0	1	1	1	1	2	1	1	1	0	0	0	2	0	1.2	1.4	0.82	2.81	0	0	0	0	0	0	0	0	2
Datong Xian	0	1	2	1	1	2	1	1	1	0	0	0	1	1	1.65	2.5	1.09	4.65	0	0	0	0	0	1	1	0	3
Huguan Xian	0	1	1	1	1	2	1	1	1	0	0	0	1	1	1.73	2.99	1.25	4.93	0	0	0	0	0	0	2	0	2
Lin Xian	0	1	1	1	1	2	1	1	1	0	0	0	1	0	1.28	2.6	5.06	5.53	0	0	0	1	1	0	3	1	2
Jiang Xian	0	1	1	1	1	2	1	1	1	0	0	0	1	0	0.98	2.02	0.72	3.19	1	0	0	0	1	0	2	1	1
Lin Xian	0	2	1	1	1	2	1	1	1	0	0	0	1	0	1.37	2.6	0.78	4.25	0	0	0	0	0	0	0	0	1
Jiang Xian	0	1	1	1	2	2	3	1	1	1	2	0	1	0	1.36	2.4	0.78	3.94	0	0	0	0	0	0	1	0	3
Lin Xian	0	1	1	1	1	3	3	1	1	0	0	0	1	1	0.51	1	8.37	4.62	1	0	0	1	1	0	2	1	3
Huguan Xian	0	1	2	1	1	3	1	1	1	0	0	2	1	1	1.17	2.18	0.66	3.53	0	0	0	0	0	0	1	1	2
Datong Xian	0	1	1	1	1	3	1	1	1	1	0	0	1	0	1.61	2.66	0.77	4.42	0	0	0	0	0	0	0	0	3
Lin Xian	0	1	1	1	1	3	1	1	1	0	0	0	1	0	1.31	2.09	2.06	4.04	0	0	0	0	0	0	1	0	3
Lin Xian	0	1	1	1	1	3	1	1	1	0	0	0	1	0	1.05	1.65	0.64	2.96	0	0	0	0	0	0	1	0	3
Yuci Qu	1	2	1	1	1	2	1	1	1	0	0	0	1	0	1.23	2.82	0.89	4.37	0	0	0	0	0	0	2	1	3
Xinghualing Qu	1	1	1	1	1	2	1	1	1	2	2	0	1	0	1.59	1.94	0.87	3.7	0	0	0	0	0	0	3	1	1
Xinghualing Qu	1	1	2	1	1	2	4	1	1	0	1	0	1	1	1	3.56	1.69	5.09	1	0	0	0	1	0	3	1	2
Shuocheng Qu	1	1	0	1	1	2	4	0	1	2	0	0	1	1	1.68	2.84	1.03	4.8	0	0	0	0	0	0	1	1	1
Shuocheng Qu	1	1	2	1	1	2	4	1	1	1	0	0	1	1	1.01	3.11	2.81	5.05	1	0	0	1	1	0	1	0	2
Jiang Xian	0	1	1	1	1	2	4	1	1	1	0	0	1	0	0.87	2.32	1.36	4.04	1	0	0	0	1	0	1	1	1
Huguan Xian	0	1	1	1	1	2	4	-9	1	0	0	0	1	0	1.78	3.58	0.45	5.48	0	0	0	0	0	0	2	1	3
Pingding Xian	0	1	1	1	2	2	4	-9	1	0	0	0	1	1	0.67	1.83	5.14	4.14	1	0	0	1	1	0	2	1	2
Huguan Xian	0	1	1	1	1	2	4	-9	1	0	0	0	1	1	1.18	2.68	1.05	4.2	0	0	0	0	0	0	2	0	2
Yuci Qu	1	1	1	1	1	2	4	1	1	0	0	0	1	0	0.94	2.14	1.32	3.56	1	0	0	0	1	0	3	1	2
Yuci Qu	1	1	1	1	2	2	4	0	1	1	0	0	1	1	0.84	3.04	5.28	5.7	1	0	0	1	1	0	3	1	3
Huguan Xian	0	1	2	1	2	2	4	1	1	0	0	2	1	1	1.51	2.16	0.59	3.72	0	0	0	0	0	0	1	1	3
Lin Xian	0	1	2	1	1	2	4	1	1	0	0	2	1	1	2.18	2.26	0.58	4.61	0	0	0	0	0	0	1	0	2
Datong Xian	0	1	1	1	1	2	4	1	1	1	0	2	1	1	1.16	3.77	1.59	5.6	0	0	0	0	0	0	2	1	3
Jiang Xian	0	1	1	1	1	2	4	1	1	0	0	0	1	1	0.96	3.41	1.37	5.03	1	0	0	0	1	0	2	1	1
Yuci Qu	1	1	1	1	1	2	4	1	1	1	0	0	1	1	0.94	3.26	1.56	4.58	1	0	0	0	1	0	3	1	3
Lin Xian	0	1	1	1	1	2	4	1	1	0	0	0	1	0	1.1	1.79	0.86	3.11	0	0	0	0	0	0	1	0	3
Lin Xian	0	1	1	1	1	2	4	1	1	0	0	0	1	0	0.79	1.25	0.95	2.4	1	0	0	0	1	0	2	0	2
Lin Xian	0	1	1	1	1	2	4	1	1	0	1	0	1	0	1.39	1.88	0.8	3.57	0	0	0	0	0	0	1	0	2
Lin Xian	0	1	0	1	1	2	4	1	1	0	0	0	1	0	1.09	2.32	1.18	3.76	0	0	0	0	0	0	1	0	3
Lin Xian	0	1	1	1	1	2	4	1	1	0	0	0	1	0	1.13	1.45	0.98	2.91	0	0	0	0	0	0	2	0	3
Lin Xian	0	1	1	1	1	2	4	1	1	0	1	0	1	0	1.46	3.28	1.07	4.99	0	0	0	0	0	0	1	0	2
Huguan Xian	0	1	1	1	1	2	4	1	1	0	0	0	1	0	1.13	1.8	0.74	3.18	0	0	0	0	0	0	1	0	2
Jiang Xian	0	1	1	1	1	2	4	1	1	0	2	0	1	1	0.94	2.09	0.61	3.08	1	0	0	0	1	0	1	1	3
Huguan Xian	0	1	1	1	1	2	4	1	1	0	0	0	1	0	1.43	4.68	1.74	6.27	0	1	1	0	1	0	2	1	3
Jiang Xian	0	1	1	1	2	2	4	1	1	1	1	0	1	1	1.27	2.56	0.57	4.02	0	0	0	0	0	0	3	1	2
Yuci Qu	1	1	1	1	2	3	4	1	1	0	1	0	1	1	0.79	2.84	0.81	4.04	1	0	0	0	1	0	3	1	1
Huguan Xian	0	1	2	1	1	3	4	1	1	0	0	0	1	0	0.97	2.22	1.19	3.55	1	0	0	0	1	0	2	1	2
Yuci Qu	1	1	2	1	1	2	1	0	1	1	0	0	1	1	1.27	4.29	2.88	6.36	0	1	1	1	1	1	3	1	1
Yuci Qu	1	1	1	1	2	2	3	0	1	0	0	0	1	1	1.06	4.92	2.68	6.77	0	1	1	1	1	0	3	1	1
Lin Xian	0	2	0	1	2	2	2	0	1	0	0	0	1	0	1.08	1.17	1.09	2.56	0	0	0	0	0	0	1	0	2
Jiang Xian	0	2	0	1	1	2	2	0	1	0	0	0	1	0	1.26	1.84	1.03	3.36	0	0	0	0	0	0	1	0	2
Xinghualing Qu	1	2	2	1	1	2	2	0	1	1	2	0	1	0	1.63	2.54	1.45	4.55	0	0	0	0	0	0	2	1	2
Lin Xian	0	1	1	1	2	2	2	0	1	0	0	0	1	0	1.1	4.11	2.44	6.01	0	0	0	1	1	0	2	1	1
Xinghualing Qu	1	1	1	1	1	3	2	0	1	1	2	0	1	0	2.1	1.74	0.39	3.84	0	0	0	0	0	0	1	0	3
Pingding Xian	0	1	0	1	1	2	2	0	1	1	1	0	1	0	0.99	1.75	0.71	3.12	1	0	0	0	1	0	2	1	1
Jiang Xian	0	1	1	1	1	2	2	0	1	0	0	0	1	0	1.18	2.09	1.03	3.76	0	0	0	0	0	0	2	1	1
Pingding Xian	0	1	1	1	1	2	2	0	1	1	2	0	1	0	1.07	2.88	1.31	4.36	0	0	0	0	0	0	2	1	3
Lin Xian	0	1	1	1	1	2	2	0	1	0	0	2	1	0	1.26	2.24	2.14	4.15	0	0	0	0	0	0	1	0	3
Jiang Xian	0	1	1	1	1	3	2	0	1	0	1	0	1	0	0.98	2.56	1.37	4.09	1	0	0	0	1	0	3	1	1
Jiang Xian	0	2	1	1	2	2	3	0	1	1	0	0	1	0	0.83	2.06	0.99	3.23	1	0	0	0	1	0	2	1	2
Lin Xian	0	1	1	1	1	2	1	0	1	0	0	0	1	0	1.6	1.89	0.72	3.66	0	0	0	0	0	0	2	0	2
Xinghualing Qu	1	2	0	1	1	2	1	0	1	1	1	0	1	0	1.07	2.66	0.72	3.88	0	0	0	0	0	0	3	1	3
Xinghualing Qu	1	2	0	1	1	2	1	0	1	2	2	0	1	0	1.91	2.29	0.59	4.19	0	0	0	0	0	0	1	0	2
Xinghualing Qu	1	1	1	1	2	2	3	0	1	1	2	0	1	0	1.16	2.82	0.95	4.26	0	0	0	0	0	0	1	0	3
Xinghualing Qu	1	2	1	1	1	2	3	0	1	2	2	0	1	1	1.11	2.81	1.73	4.44	0	0	0	0	0	0	1	1	2
Xinghualing Qu	1	2	1	1	2	2	1	0	1	1	0	0	1	0	1.05	2.96	2.13	4.6	0	0	0	0	0	0	2	1	3
Xinghualing Qu	1	1	2	1	1	2	1	0	1	2	1	0	1	0	1.59	2.82	1.3	4.97	0	0	0	0	0	0	2	1	1
Xinghualing Qu	1	1	2	1	1	2	1	0	1	2	0	0	1	0	1.72	3.17	0.47	5.03	0	0	0	0	0	0	2	1	3
Xinghualing Qu	1	2	2	1	1	2	1	0	1	1	1	0	0	0	1.33	3.73	0.66	5.28	0	0	0	0	0	0	2	1	2
Shuocheng Qu	1	2	0	1	1	2	1	0	1	1	0	0	1	0	1.55	3.55	1.46	5.59	0	0	0	0	0	0	1	0	2
Xinghualing Qu	1	2	1	1	1	2	1	0	1	1	1	0	1	0	1.42	4.03	1.05	5.75	0	0	0	0	0	0	2	1	3
Xinghualing Qu	1	1	1	1	1	2	1	0	1	0	1	0	1	1	1.5	3.23	1.4	5.04	0	0	0	0	0	0	2	1	2
Xinghualing Qu	1	1	0	1	1	2	1	0	1	2	1	0	1	0	1.28	2.28	0.79	3.7	0	0	0	0	0	0	0	0	2
Xinghualing Qu	1	1	1	1	1	2	1	0	1	1	1	0	0	0	1.15	3.33	1.28	4.74	0	0	0	0	0	0	2	1	2
Lin Xian	0	1	1	1	1	3	1	0	1	0	0	0	1	0	1.17	1.19	0.79	2.61	0	0	0	0	0	0	1	0	2
Xinghualing Qu	1	2	1	1	1	3	1	0	1	2	1	0	1	1	1.1	3.04	2.77	5.14	0	0	0	1	1	0	3	1	2
Xinghualing Qu	1	2	1	1	1	3	1	0	1	2	1	0	1	1	0.74	3.21	4.8	5.66	1	0	0	1	1	0	1	1	2
Xinghualing Qu	1	1	1	1	1	3	1	0	1	0	1	0	1	0	1.08	2.34	0.95	3.54	0	0	0	0	0	0	1	0	1
Pingding Xian	0	1	0	1	1	2	1	0	1	1	1	0	1	0	1.5	1.81	0.65	3.52	0	0	0	0	0	0	1	0	3
Yuci Qu	1	1	1	1	1	2	1	0	1	0	0	1	1	0	0.93	2.91	6.53	6.08	1	0	0	1	1	0	2	1	1
Huguan Xian	0	1	1	1	1	2	1	0	1	0	0	0	1	0	1.14	2.78	1.36	4.18	0	0	0	0	0	0	3	1	2
Jiang Xian	0	1	2	1	2	1	3	0	1	0	0	0	1	0	1.35	3.17	0.52	5.14	0	0	0	0	0	0	2	1	3
Jiang Xian	0	1	1	1	1	2	1	0	1	0	2	0	1	0	0.91	1.55	1.71	2.85	1	0	0	0	1	0	2	1	2
Yuci Qu	1	2	1	1	1	2	1	0	1	0	2	0	1	0	1.17	1.68	0.57	2.99	0	0	0	0	0	0	1	1	2
Yuci Qu	1	2	0	1	1	2	1	0	1	1	0	0	1	0	1.22	1.73	0.7	3.2	0	0	0	0	0	0	2	1	2
Lin Xian	0	2	1	1	2	2	3	0	1	0	0	0	1	0	1.29	1.89	0.89	3.44	0	0	0	0	0	0	2	1	2
Huguan Xian	0	2	1	1	1	2	1	0	1	1	0	0	1	0	1.05	2.15	1.11	3.51	0	0	0	0	0	0	2	1	2
Lin Xian	0	1	1	1	2	2	1	0	1	0	0	0	1	0	1.46	1.86	0.91	3.53	0	0	0	0	0	0	1	0	2
Huguan Xian	0	1	0	1	1	2	1	0	1	0	0	0	1	0	0.99	2.4	0.86	3.57	1	0	0	0	1	0	1	0	1
Datong Xian	0	1	1	1	1	2	1	0	1	1	0	0	1	1	0.67	2.46	1.38	3.65	1	0	0	0	1	0	3	1	3
Datong Xian	0	1	2	1	1	2	1	0	1	2	0	0	1	1	1.05	1.94	2.2	3.68	0	0	0	0	0	1	1	1	1
Pingding Xian	0	2	1	1	2	2	3	0	1	1	0	0	1	1	0.89	2.42	1.11	3.82	1	0	0	0	1	0	2	1	1
Huguan Xian	0	1	2	1	1	2	1	0	1	0	0	2	1	1	1.04	2.45	1.5	3.89	0	0	0	0	0	0	3	1	1
Pingding Xian	0	1	2	1	2	2	3	0	1	1	1	0	1	1	1.07	2.58	0.69	4.01	0	0	0	0	0	0	3	1	2
Huguan Xian	0	1	1	1	1	2	1	0	1	0	0	0	0	1	1.21	2.54	1.17	4.01	0	0	0	0	0	0	3	1	1
Pingding Xian	0	2	1	1	2	2	3	0	1	1	2	0	1	1	0.94	2.45	1.98	4.09	1	0	0	0	1	1	3	1	1
Datong Xian	0	1	1	1	1	2	1	0	1	1	0	0	1	0	1.87	2.27	0.97	4.29	0	0	0	0	0	0	1	0	3
Pingding Xian	0	1	0	1	1	2	3	0	1	0	1	0	1	1	0.88	3.06	1.22	4.29	1	0	0	0	1	0	3	1	2
Yuci Qu	1	1	1	1	1	2	1	0	1	0	0	0	1	0	0.88	2.9	1.91	4.32	1	0	0	0	1	0	2	1	1
Huguan Xian	0	1	1	1	1	2	1	0	1	0	0	0	1	1	1.05	2.98	1.76	4.54	0	0	0	0	0	0	3	1	3
Lin Xian	0	1	1	1	1	2	1	0	1	0	0	0	1	0	0.95	2.45	3.75	4.7	1	0	0	1	1	0	2	1	1
Jiang Xian	0	1	1	1	2	2	3	0	1	0	2	0	1	0	1.02	3.07	1.26	4.71	1	0	0	0	1	0	2	1	1
Huguan Xian	0	1	1	1	1	2	1	0	1	0	0	0	1	0	1.82	2.87	1.06	4.86	0	0	0	0	0	0	2	1	2
Yuci Qu	1	2	1	1	1	2	1	0	1	0	0	0	1	0	1.14	3.28	1.77	4.96	0	0	0	0	0	0	2	1	2
Huguan Xian	0	1	0	1	1	2	1	0	1	0	0	0	1	0	1.13	3.33	2.1	4.97	0	0	0	0	0	0	1	0	1
Yuci Qu	1	2	0	1	1	2	1	0	1	2	2	0	1	0	1.09	3.04	3.81	5.21	0	0	0	1	1	1	2	0	1
Huguan Xian	0	1	0	1	1	2	1	0	1	0	0	0	1	1	1.46	3.37	1.51	5.26	0	0	0	0	0	0	1	0	3
Datong Xian	0	1	1	1	1	2	1	0	1	1	0	0	1	1	1.02	3.63	2.12	5.41	1	0	0	0	1	0	1	0	3
Huguan Xian	0	1	2	1	1	2	1	0	1	0	0	0	1	1	0.99	2.69	5.04	5.42	1	0	0	1	1	0	2	0	2
Pingding Xian	0	2	2	1	1	2	1	0	1	2	1	0	1	1	1.32	3.67	1.43	5.56	0	0	0	0	0	0	3	1	2
Huguan Xian	0	1	1	1	1	2	1	0	1	0	0	0	1	0	1.43	4.18	1.28	5.74	0	1	1	0	1	0	2	1	2
Datong Xian	0	1	2	1	1	2	1	0	1	1	0	0	0	1	1.67	3.64	1.05	5.8	0	0	0	0	0	0	1	0	2
Shuocheng Qu	1	1	1	1	1	2	1	0	1	0	0	0	1	0	2.33	3.56	1.15	6.09	0	0	0	0	0	0	2	1	2
Shuocheng Qu	1	2	1	1	1	2	1	0	1	0	0	0	1	0	1	3.58	1.01	5	1	0	0	0	1	0	2	1	3
Huguan Xian	0	1	2	1	1	2	1	0	1	0	0	1	1	0	1.22	2.07	0.73	3.41	0	0	0	0	0	0	1	1	1
Huguan Xian	0	1	2	1	1	2	1	0	1	0	1	0	1	0	1.31	2.55	1.23	4.16	0	0	0	0	0	0	2	1	2
Pingding Xian	0	1	1	1	1	2	1	0	1	1	1	0	1	1	1.34	2.6	1.37	4.42	0	0	0	0	0	0	2	1	1
Pingding Xian	0	1	0	1	1	2	1	0	1	0	1	0	1	0	0.76	2.32	2.14	3.78	1	0	0	0	1	0	1	0	3
Huguan Xian	0	1	0	1	1	2	1	0	1	1	0	0	1	0	1.25	1.43	1.03	2.96	0	0	0	0	0	0	0	0	3
Jiang Xian	0	1	0	1	1	2	1	0	1	0	0	0	1	0	1.2	2.63	1.48	4.55	0	0	0	0	0	0	2	1	1
Huguan Xian	0	2	2	1	1	3	1	0	1	0	0	2	1	1	0.92	2.6	1.41	3.86	1	0	0	0	1	0	2	1	3
Huguan Xian	0	1	1	1	1	3	1	0	1	0	0	2	1	0	1.29	2.98	1.01	4.55	0	0	0	0	0	0	1	0	3
Pingding Xian	0	2	1	1	2	3	3	0	1	0	2	0	1	0	1.3	3.52	1.31	5.3	0	0	0	0	0	0	2	1	2
Datong Xian	0	2	1	1	1	3	1	0	1	1	0	0	1	1	1.16	4.19	1.25	5.87	0	1	1	0	1	0	2	1	3
Yuci Qu	1	1	1	1	1	2	1	0	1	0	2	0	1	0	0.97	2.55	1.36	3.95	1	0	0	0	1	0	3	1	2
Shuocheng Qu	1	1	1	1	1	2	1	0	1	0	0	0	1	0	0.9	1.79	1.91	3.21	1	0	0	0	1	0	1	1	3
Yuci Qu	1	2	2	1	1	2	1	0	1	0	0	0	1	1	1.53	3.76	0.94	5.51	0	0	0	0	0	0	2	0	3
Xinghualing Qu	1	2	1	1	1	1	4	0	1	1	2	0	1	1	1.04	2.6	2.28	4.3	0	0	0	1	1	0	2	1	1
Lin Xian	0	2	1	1	1	2	4	0	1	0	0	0	1	0	1.15	1.83	1.08	3.3	0	0	0	0	0	0	3	1	2
Xinghualing Qu	1	1	1	1	2	2	4	0	1	1	0	0	1	0	1.21	2.39	1.1	3.94	0	0	0	0	0	0	2	0	2
Jiang Xian	0	1	0	1	1	2	4	0	1	0	0	0	1	0	0.94	2.86	1.13	4.05	1	0	0	0	1	0	2	1	1
Jiang Xian	0	2	1	1	1	2	4	0	1	1	2	0	1	0	0.92	2.54	1.77	4.08	1	0	0	0	1	0	1	0	2
Xinghualing Qu	1	2	1	1	1	2	4	0	1	2	2	0	1	0	0.81	2.76	1.7	4.17	1	0	0	0	1	0	2	1	2
Shuocheng Qu	1	1	0	1	1	2	4	0	1	0	0	0	1	0	1	3.19	1.97	4.65	1	0	0	0	1	0	1	1	1
Yuci Qu	1	1	2	1	1	2	4	0	1	2	0	1	1	1	0.88	3.31	1.42	4.68	1	0	0	0	1	1	2	1	2
Yuci Qu	1	1	2	1	2	2	4	0	1	1	2	0	1	1	1.08	3.66	1.8	5.37	0	0	0	0	0	0	2	1	3
Yuci Qu	1	1	2	1	1	2	4	0	1	2	1	0	1	1	1.15	4.05	1.7	5.72	0	0	0	0	0	1	3	1	2
Lin Xian	0	1	1	1	2	2	4	0	1	0	0	0	1	0	1.17	4.12	2.76	6.06	0	0	0	1	1	0	3	1	2
Shuocheng Qu	1	2	2	1	1	2	4	0	1	0	0	0	1	0	1.1	3.87	4.07	6.38	0	0	1	1	1	1	3	1	3
Xinghualing Qu	1	2	1	1	1	2	4	0	1	1	1	0	1	1	1.29	5.5	4.35	8.11	0	1	1	1	1	1	2	0	1
Jiang Xian	0	1	1	1	1	3	4	0	1	0	0	0	1	1	0.95	1.84	0.56	3	1	0	0	0	1	0	1	1	1
Xinghualing Qu	1	2	1	1	1	3	4	0	1	2	2	2	1	0	1.45	5.66	2.14	7.42	0	1	1	0	1	1	1	0	2
Yuci Qu	1	2	1	1	1	3	4	0	1	1	1	0	1	0	1.38	2.39	0.96	3.9	0	0	0	0	0	0	1	0	3
Jiang Xian	0	1	2	1	2	1	4	0	1	1	0	0	1	0	1.1	1.8	0.41	2.95	0	0	0	0	0	0	2	0	1
Jiang Xian	0	1	1	1	2	1	4	0	1	2	1	0	1	0	0.95	2.24	1.2	3.59	1	0	0	0	1	0	1	0	1
Pingding Xian	0	1	0	1	1	1	4	0	1	0	0	0	1	0	1.38	2.01	0.49	3.43	0	0	0	0	0	0	1	1	2
Huguan Xian	0	2	0	1	1	2	4	0	1	1	1	0	1	0	1.12	1.47	0.78	2.75	0	0	0	0	0	0	1	0	1
Lin Xian	0	1	2	1	1	2	4	0	1	0	0	2	1	0	1.13	1.74	0.82	3.06	0	0	0	0	0	1	1	0	2
Huguan Xian	0	1	0	1	1	2	4	0	1	0	0	0	1	0	1	2.07	1.47	3.48	1	0	0	0	1	0	1	1	2
Lin Xian	0	1	0	1	1	2	4	0	1	0	1	0	1	0	1.2	2.09	1.68	3.71	0	0	0	0	0	0	2	1	2
Lin Xian	0	1	1	1	1	2	4	0	1	0	0	2	1	1	0.84	2.21	1.89	3.73	1	0	0	0	1	0	1	0	3
Jiang Xian	0	1	0	1	2	2	4	0	1	0	0	0	0	0	0.61	1.62	3.95	3.77	1	0	0	1	1	0	2	1	2
Shuocheng Qu	1	2	2	1	1	2	4	0	1	0	0	0	1	0	1.11	2.73	1.23	4.17	0	0	0	0	0	1	2	1	3
Huguan Xian	0	2	1	1	1	2	4	0	1	0	0	0	1	1	0.91	3.13	1.28	4.37	1	0	0	0	1	1	3	1	1
Jiang Xian	0	1	1	1	1	2	4	0	1	0	0	0	1	1	1.01	3.11	2.63	4.95	1	0	0	1	1	0	2	1	2
Lin Xian	0	1	1	1	1	2	4	0	1	0	0	0	1	0	0.75	1.65	3.01	3.52	1	0	0	1	1	0	2	1	1
Huguan Xian	0	1	1	1	1	2	4	0	1	1	0	0	0	0	1.41	2.98	0.54	4.45	0	0	0	0	0	0	1	1	2
Yuci Qu	1	1	1	1	1	2	4	0	1	2	1	0	1	0	1.07	2.03	0.7	3.31	0	0	0	0	0	0	3	1	3
Lin Xian	0	1	1	1	2	2	4	0	1	0	0	0	1	1	1.32	2.14	1.61	3.93	0	0	0	0	0	0	2	1	2
Jiang Xian	0	1	1	1	1	2	4	0	1	0	0	0	1	0	0.98	2.48	0.56	3.71	1	0	0	0	1	0	2	1	3
Lin Xian	0	1	1	1	1	3	4	0	1	0	0	0	1	0	1.08	2.05	1.13	3.45	0	0	0	0	0	0	1	0	1
Pingding Xian	0	1	1	1	1	3	4	0	1	0	0	0	1	0	0.82	2.11	1.66	3.53	1	0	0	0	1	0	1	1	3
Xinghualing Qu	1	1	1	1	1	2	2	0	2	1	0	0	1	1	0.93	4	6.08	7.02	1	0	1	1	1	1	1	1	1
Huguan Xian	0	1	1	1	1	3	2	1	2	0	0	0	1	0	1.01	4.78	2.16	6.5	1	1	1	0	1	0	2	0	2
Xinghualing Qu	1	1	0	1	1	2	1	1	2	2	2	0	1	0	0.99	4.18	1.58	5.58	1	1	1	0	1	0	2	1	1
Shuocheng Qu	1	1	1	1	1	2	1	1	2	1	0	0	1	1	1.06	4.88	3.36	7.08	0	1	1	1	1	0	2	1	2
Xinghualing Qu	1	1	1	1	1	2	1	1	2	0	1	0	1	1	1.16	5.81	3.06	7.93	0	1	1	1	1	0	2	1	2
Jiang Xian	0	1	1	1	2	2	3	1	2	0	2	2	1	1	0.98	4.94	2.06	6.55	1	1	1	0	1	0	2	1	3
Xinghualing Qu	1	1	1	1	1	2	3	1	2	0	2	0	2	1	1.4	4.48	2.62	6.59	0	1	1	1	1	0	2	1	2
Xinghualing Qu	1	1	1	1	1	2	1	1	2	1	0	0	1	0	1.11	4.91	2.57	6.8	0	1	1	1	1	0	1	1	1
Yuci Qu	1	1	1	1	1	2	1	1	2	0	1	0	1	1	0.8	3.15	5.4	6.28	1	0	1	1	1	0	3	1	3
Shuocheng Qu	1	1	0	1	1	2	1	1	2	0	0	0	1	0	1.45	4.39	2.61	6.64	0	1	1	1	1	1	1	0	2
Datong Xian	0	1	1	1	1	2	1	1	2	0	0	0	1	0	0.66	1.03	14.95	7.73	1	0	1	1	1	0	3	1	3
Datong Xian	0	1	1	1	1	2	3	1	2	0	0	0	1	0	1.19	4.37	2.59	6.31	0	1	1	1	1	0	1	0	3
Shuocheng Qu	1	1	1	1	1	2	1	1	2	1	2	2	1	0	0.72	2.16	10.02	8.23	1	0	1	1	1	1	1	1	1
Jiang Xian	0	1	1	1	1	1	4	1	2	1	0	0	1	0	1.12	4.76	2.69	6.72	0	1	1	1	1	0	2	1	1
Jiang Xian	0	1	1	1	2	2	4	1	2	0	0	0	2	1	0.61	0.46	14.84	6.82	1	0	1	1	1	0	2	1	1
Shuocheng Qu	1	1	1	1	1	2	4	0	2	0	0	0	1	0	0.95	4.12	3.76	6.39	1	0	1	1	1	0	2	1	2
Xinghualing Qu	1	1	2	1	1	2	2	1	2	1	1	0	1	1	1.7	2.31	1.65	4.46	0	0	0	0	0	0	2	1	2
Xinghualing Qu	1	1	2	1	1	2	2	1	2	0	2	0	1	0	1.05	3.41	1.57	4.99	0	0	0	0	0	1	3	1	3
Xinghualing Qu	1	1	1	1	2	2	2	1	2	0	1	0	1	1	1.23	2.43	1.52	4.08	0	0	0	0	0	0	1	1	2
Jiang Xian	0	1	0	1	1	2	2	1	2	0	2	0	1	0	0.91	1.95	4.61	4.83	1	0	0	1	1	0	2	1	1
Huguan Xian	0	1	1	1	2	2	2	-9	2	0	0	0	1	1	1.13	2.45	0.87	3.8	0	0	0	0	0	0	2	1	2
Pingding Xian	0	1	2	1	1	2	2	-9	2	1	0	0	0	0	1.69	2.85	0.61	4.58	0	0	0	0	0	0	1	1	2
Pingding Xian	0	1	1	1	1	2	2	1	2	2	1	0	1	0	1.13	2.76	2.06	4.63	0	0	0	0	0	1	2	1	2
Pingding Xian	0	1	0	1	1	2	2	1	2	1	2	0	1	0	0.88	2.6	2.35	4.2	1	0	0	1	1	0	3	1	2
Jiang Xian	0	1	1	1	2	2	2	1	2	0	0	0	1	1	0.94	2.42	1.8	4.01	1	0	0	0	1	0	2	1	1
Huguan Xian	0	1	1	1	1	2	2	1	2	1	1	0	1	0	1	2.8	1.78	4.3	1	0	0	0	1	0	2	1	2
Jiang Xian	0	1	1	1	1	2	2	1	2	1	0	0	1	1	0.91	1.48	0.71	2.68	1	0	0	0	1	0	2	1	1
Jiang Xian	0	1	2	1	2	2	2	1	2	1	1	0	1	0	1.12	2.17	1.35	3.77	0	0	0	0	0	0	2	1	1
Pingding Xian	0	1	1	1	1	2	2	0	2	2	1	0	0	0	1.13	1.87	0.74	3.4	0	0	0	0	0	0	2	1	2
Jiang Xian	0	1	2	1	1	2	2	1	2	0	2	0	1	0	1.3	2.06	0.59	3.56	0	0	0	0	0	0	1	1	2
Lin Xian	0	1	1	1	2	2	2	1	2	0	0	2	1	0	0.97	1.94	0.87	3.2	1	0	0	0	1	1	1	0	3
Lin Xian	0	1	1	1	1	2	2	1	2	0	0	0	1	0	1.53	2.61	1.49	4.54	0	0	0	0	0	0	1	0	1
Huguan Xian	0	1	1	1	1	2	2	1	2	0	0	2	1	0	1.27	2.43	1.01	3.98	0	0	0	0	0	0	1	0	3
Pingding Xian	0	1	0	1	1	2	2	1	2	1	1	0	1	1	0.97	2.7	1.88	4.3	1	0	0	0	1	0	3	1	3
Lin Xian	0	1	0	1	2	2	2	1	2	0	0	0	1	0	0.93	2.42	2.17	4.01	1	0	0	0	1	0	2	1	3
Jiang Xian	0	1	0	1	2	2	2	1	2	0	1	0	1	0	0.94	2.11	1.05	3.56	1	0	0	0	1	0	3	1	1
Pingding Xian	0	1	2	1	2	2	2	1	2	2	1	0	1	1	1.09	4.1	1.68	5.75	0	0	0	0	0	0	2	1	2
Pingding Xian	0	1	1	1	1	2	2	1	2	0	0	1	1	1	1.41	2.42	0.65	4.05	0	0	0	0	0	0	1	0	3
Jiang Xian	0	1	2	1	1	2	2	1	2	1	0	0	1	1	0.97	1.03	0.96	2.41	1	0	0	0	1	0	1	1	2
Lin Xian	0	2	1	1	1	2	2	1	2	0	1	0	1	0	1.63	2.71	1.05	4.63	0	0	0	0	0	0	1	0	2
Jiang Xian	0	1	0	1	1	2	2	0	2	0	2	0	1	1	2.29	1.79	0.64	4.54	0	0	0	0	0	0	1	1	1
Jiang Xian	0	1	2	1	2	1	3	0	2	1	0	0	1	1	1.34	2.51	1.44	4.42	0	0	0	0	0	0	2	1	1
Jiang Xian	0	1	1	1	2	1	3	1	2	1	2	1	1	1	0.72	1.83	4.12	3.93	1	0	0	1	1	0	2	1	1
Xinghualing Qu	1	1	1	1	2	1	1	1	2	2	2	1	1	0	0.89	3.75	2.8	5.59	1	0	0	1	1	0	2	1	1
Xinghualing Qu	1	1	0	1	1	2	1	-9	2	2	1	0	1	0	1.28	1.62	0.91	3.11	0	0	0	0	0	0	1	1	2
Shuocheng Qu	1	1	1	1	1	2	1	1	2	1	0	1	1	1	2.89	2.62	0.64	5.85	0	0	0	0	0	0	1	0	3
Xinghualing Qu	1	1	1	1	1	2	3	1	2	0	0	0	1	1	1.48	1.77	1.36	3.53	0	0	0	0	0	0	1	0	2
Xinghualing Qu	1	1	1	1	1	2	1	1	2	0	1	0	1	1	1.32	3.36	1	5.04	0	0	0	0	0	0	1	1	2
Xinghualing Qu	1	1	1	1	1	2	1	1	2	0	2	0	1	1	1	3.56	2.56	5.32	1	0	0	1	1	1	2	1	1
Shuocheng Qu	1	1	2	1	2	2	1	1	2	0	0	0	1	1	1.33	3.19	2.02	5.26	0	0	0	0	0	1	2	1	2
Xinghualing Qu	1	1	1	1	1	2	1	1	2	1	2	0	0	1	1.03	4.26	2.34	5.93	1	1	1	1	1	0	2	0	3
Shuocheng Qu	1	1	1	1	1	2	1	1	2	2	0	0	1	0	1.18	1.39	1.17	2.97	0	0	0	0	0	0	2	1	2
Shuocheng Qu	1	1	1	1	1	2	1	1	2	0	0	2	1	0	1.07	3.46	1.99	5.19	0	0	0	0	0	1	2	1	2
Jiang Xian	0	1	1	1	2	2	3	1	2	0	1	0	1	1	0.97	3.22	1.43	4.81	1	0	0	0	1	0	2	1	1
Xinghualing Qu	1	1	1	1	2	2	1	1	2	1	2	0	1	0	1.18	3.7	1.43	5.17	0	0	0	0	0	1	3	1	2
Xinghualing Qu	1	1	1	1	1	2	1	1	2	1	1	0	1	0	1.24	3.05	2.07	4.84	0	0	0	0	0	0	2	1	1
Jiang Xian	0	1	1	1	1	2	1	1	2	0	2	0	1	0	1.26	2.33	1.04	3.91	0	0	0	0	0	0	3	1	2
Xinghualing Qu	1	1	1	1	1	2	1	1	2	1	2	0	1	0	1.11	2.28	1.93	4.03	0	0	0	0	0	0	1	1	1
Xinghualing Qu	1	1	1	1	1	2	3	1	2	2	1	0	1	1	1.38	3.27	0.85	4.84	0	0	0	0	0	0	1	0	2
Xinghualing Qu	1	1	1	1	1	2	1	1	2	0	1	0	1	0	1.79	3.3	1.76	5.47	0	0	0	0	0	0	2	1	2
Xinghualing Qu	1	1	1	1	1	2	1	1	2	1	1	0	1	1	0.76	3.19	2.21	4.63	1	0	0	0	1	1	3	1	1
Xinghualing Qu	1	1	1	1	2	2	1	1	2	1	0	0	1	1	0.9	4.45	4.44	6.66	1	1	1	1	1	0	2	1	1
Xinghualing Qu	1	1	0	1	1	2	1	1	2	1	1	0	1	1	0.81	2.52	6.05	5.41	1	0	0	1	1	0	3	1	3
Xinghualing Qu	1	1	0	1	1	2	1	1	2	0	2	0	1	0	1.07	2.25	0.77	3.46	0	0	0	0	0	0	1	1	2
Xinghualing Qu	1	1	2	1	1	2	1	1	2	1	2	0	1	1	1.04	3.91	1.5	5.34	0	0	0	0	0	0	1	0	1
Xinghualing Qu	1	1	2	1	1	2	1	1	2	0	0	0	1	1	1.14	2.67	4.44	5.17	0	0	0	1	1	0	1	1	2
Xinghualing Qu	1	1	1	1	1	2	1	1	2	0	0	1	1	0	0.58	1.5	5.37	4.27	1	0	0	1	1	0	2	1	1
Xinghualing Qu	1	1	1	1	1	2	1	1	2	1	1	0	1	0	1.2	3.52	2.08	5.26	0	0	0	0	0	0	2	1	3
Xinghualing Qu	1	1	1	1	1	2	1	1	2	2	2	1	1	0	0.94	2.91	3.75	5.03	1	0	0	1	1	0	2	1	1
Lin Xian	0	1	1	1	1	2	1	1	2	0	0	0	1	0	0.95	2.86	2.83	4.64	1	0	0	1	1	0	3	1	1
Xinghualing Qu	1	1	1	1	1	2	1	1	2	1	2	0	1	0	0.84	3.59	1.83	5.03	1	0	0	0	1	0	2	1	2
Shuocheng Qu	1	1	0	1	1	2	1	1	2	1	0	0	1	0	1.3	2.58	0.88	4.22	0	0	0	0	0	0	2	1	3
Xinghualing Qu	1	1	1	1	1	2	1	1	2	0	1	0	2	1	1.35	3.57	3.14	6.13	0	0	0	1	1	0	1	1	2
Xinghualing Qu	1	1	1	1	1	2	1	1	2	0	2	0	1	0	1.26	2	0.73	3.52	0	0	0	0	0	0	2	1	2
Shuocheng Qu	1	1	1	1	1	2	1	1	2	1	0	0	1	0	1.13	4.85	1.72	6.55	0	1	1	0	1	0	2	1	3
Lin Xian	0	1	1	1	1	2	1	1	2	0	0	0	0	0	1.29	2.94	0.97	4.48	0	0	0	0	0	0	1	0	2
Huguan Xian	0	1	1	1	1	2	1	1	2	0	0	0	1	1	0.99	1.24	1.38	2.61	1	0	0	0	1	0	2	1	2
Xinghualing Qu	1	1	1	1	1	2	1	1	2	1	0	1	1	0	0.92	3.05	2.66	4.8	1	0	0	1	1	1	3	1	2
Lin Xian	0	1	1	1	1	2	1	1	2	0	0	0	1	0	1	3.47	3.26	5.49	1	0	0	1	1	0	1	0	1
Lin Xian	0	1	0	1	1	2	1	0	2	0	0	0	1	0	0.88	2.86	0.83	4.04	1	0	0	0	1	0	2	0	2
Yuci Qu	1	1	1	1	1	2	1	1	2	0	0	0	1	1	0.78	4.04	2.02	5.73	1	0	0	0	1	0	2	1	3
Lin Xian	0	1	1	1	2	2	3	1	2	0	0	0	1	0	0.88	3.14	5.15	5.79	1	0	0	1	1	0	1	0	2
Xinghualing Qu	1	1	1	1	1	3	1	1	2	0	1	0	1	1	1.25	4.6	1.66	6.41	0	1	1	0	1	0	2	1	2
Lin Xian	0	1	1	1	1	3	3	1	2	0	0	0	2	1	0.73	0.88	10.86	5.55	1	0	0	1	1	0	2	1	2
Xinghualing Qu	1	1	1	1	1	2	1	1	2	0	2	0	1	0	0.88	1.63	2.17	3.25	1	0	0	0	1	0	2	1	2
Pingding Xian	0	1	1	1	2	2	1	1	2	2	0	0	1	1	1.07	1.64	0.76	3.09	0	0	0	0	0	0	2	0	3
Huguan Xian	0	1	0	1	1	2	3	-9	2	1	0	0	1	0	1.19	1.68	1.2	3.24	0	0	0	0	0	0	1	0	3
Xinghualing Qu	1	1	1	1	1	2	1	1	2	1	1	0	1	1	0.97	2.96	2.29	4.64	1	0	0	1	1	0	2	0	1
Pingding Xian	0	1	1	1	2	2	3	1	2	0	0	0	1	1	1.33	3.24	0.72	4.87	0	0	0	0	0	0	3	1	1
Xinghualing Qu	1	1	1	1	1	2	1	1	2	0	2	0	1	1	1.11	2.23	1.5	3.78	0	0	0	0	0	0	1	0	3
Pingding Xian	0	2	1	1	2	2	1	1	2	0	0	0	2	1	1.1	2.86	1.97	4.75	0	0	0	0	0	0	3	1	1
Xinghualing Qu	1	1	1	1	1	2	1	1	2	0	1	0	1	0	1.2	2.79	2.41	4.68	0	0	0	1	1	1	2	1	1
Xinghualing Qu	1	1	1	1	1	2	1	1	2	0	2	0	1	0	1.31	3.52	0.89	5.01	0	0	0	0	0	0	2	1	2
Shuocheng Qu	1	1	1	1	1	2	1	1	2	0	0	0	1	0	1.88	3.01	1.03	5.1	0	0	0	0	0	0	1	0	1
Pingding Xian	0	1	1	1	1	2	3	1	2	0	0	0	1	1	1.08	1.72	1.51	3.31	0	0	0	0	0	0	2	1	2
Xinghualing Qu	1	1	1	1	1	2	1	1	2	0	2	0	0	0	1.22	4.16	1.85	5.65	0	1	1	0	1	0	1	0	3
Datong Xian	0	1	1	1	1	1	1	1	2	0	0	0	1	1	1.66	2.02	0.88	3.98	0	0	0	0	0	0	1	0	3
Huguan Xian	0	1	1	1	1	1	1	1	2	0	0	0	1	1	1.26	1.67	2.35	3.77	0	0	0	1	1	0	2	1	3
Huguan Xian	0	1	0	1	1	1	1	1	2	0	0	1	1	0	0.95	2.42	1.51	3.81	1	0	0	0	1	0	1	0	3
Pingding Xian	0	1	0	1	1	2	3	-9	2	1	0	0	1	1	0.78	2.05	1.81	3.55	1	0	0	0	1	0	3	1	2
Pingding Xian	0	1	1	1	1	2	1	-9	2	1	1	0	1	1	1.68	2.41	1.12	4.5	0	0	0	0	0	0	3	1	1
Huguan Xian	0	1	2	1	1	2	1	-9	2	0	0	0	1	1	1.21	3.74	1.14	5.2	0	0	0	0	0	0	1	1	3
Datong Xian	0	1	2	1	1	2	1	-9	2	0	0	0	1	0	1.15	2.15	1.14	4.44	0	0	0	0	0	0	1	0	3
Huguan Xian	0	1	1	1	1	2	1	-9	2	0	0	0	1	0	0.89	1.77	1.31	3.04	1	0	0	0	1	0	1	0	2
Pingding Xian	0	1	2	1	1	2	3	-9	2	0	1	0	1	0	0.82	2.37	0.92	3.54	1	0	0	0	1	0	1	1	1
Huguan Xian	0	1	0	1	1	2	1	-9	2	0	1	0	1	1	1.44	2.02	0.66	3.71	0	0	0	0	0	0	2	0	1
Pingding Xian	0	1	1	1	2	2	3	-9	2	1	0	0	1	0	1.03	2.26	1.46	3.8	1	0	0	0	1	1	2	1	1
Shuocheng Qu	1	1	1	1	1	2	1	-9	2	1	0	0	1	1	0.91	2.67	2.62	4.46	1	0	0	1	1	0	2	1	3
Huguan Xian	0	1	1	1	1	2	1	-9	2	0	0	0	1	0	1.06	3.1	1.3	4.52	0	0	0	0	0	0	2	1	3
Pingding Xian	0	1	2	1	1	2	1	-9	2	1	1	0	1	1	1.17	2.87	0.9	4.57	0	0	0	0	0	0	1	1	1
Shuocheng Qu	1	1	0	1	1	2	1	-9	2	1	0	0	1	0	1.05	3.35	1.1	4.73	0	0	0	0	0	0	1	0	2
Huguan Xian	0	1	1	1	1	2	1	-9	2	0	0	0	0	1	1.06	4.52	1.88	6.07	0	1	1	0	1	0	1	1	1
Shuocheng Qu	1	1	0	1	1	2	1	-9	2	1	0	0	1	0	1.34	3.48	2.35	5.55	0	0	0	1	1	0	1	0	2
Shuocheng Qu	1	1	1	1	1	2	1	1	2	0	0	0	1	0	1.72	2.46	0.59	4.29	0	0	0	0	0	0	2	1	2
Jiang Xian	0	1	1	1	2	2	3	1	2	0	1	0	1	0	0.93	2.61	1.2	4.28	1	0	0	0	1	0	2	1	2
Datong Xian	0	1	2	1	1	2	1	1	2	0	2	0	1	1	2.07	3.66	1.17	6.29	0	0	1	0	1	1	1	0	3
Datong Xian	0	1	1	1	1	2	1	1	2	1	1	0	1	0	0.95	3.03	2.53	5.13	1	0	0	1	1	0	3	1	3
Jiang Xian	0	1	0	1	2	2	3	1	2	0	2	1	1	0	0.73	1.53	2.35	3.07	1	0	0	1	1	0	3	1	2
Yuci Qu	1	1	2	1	1	2	1	1	2	0	0	0	1	0	1.23	2.83	1.34	4.49	0	0	0	0	0	1	1	0	2
Pingding Xian	0	1	2	1	1	2	3	1	2	2	1	0	1	0	2.01	2.23	0.44	4.38	0	0	0	0	0	0	1	1	3
Pingding Xian	0	1	1	1	1	2	1	1	2	0	2	0	1	1	0.86	2.32	2.96	3.85	1	0	0	1	1	0	1	1	1
Datong Xian	0	1	2	1	1	2	1	1	2	0	2	0	1	1	1.33	3.6	0.79	5.5	0	0	0	0	0	0	2	1	2
Jiang Xian	0	1	2	1	1	2	1	1	2	0	0	0	1	1	0.79	2.81	2.83	4.6	1	0	0	1	1	0	2	1	1
Datong Xian	0	1	2	1	1	2	1	1	2	1	0	0	1	1	1.28	4.31	0.74	5.92	0	1	1	0	1	0	2	1	3
Datong Xian	0	1	1	1	1	2	1	1	2	0	2	0	1	1	2.47	2.04	0.72	4.57	0	0	0	0	0	1	1	0	1
Jiang Xian	0	1	1	1	2	2	3	1	2	0	0	0	1	1	1.47	1.9	0.52	3.88	0	0	0	0	0	0	3	1	3
Jiang Xian	0	1	1	1	2	2	3	1	2	2	2	0	1	0	0.71	2.95	3.21	4.89	1	0	0	1	1	0	3	1	2
Shuocheng Qu	1	1	1	1	1	2	1	1	2	1	0	0	1	1	1.25	3.99	2.75	6.06	0	0	0	1	1	0	2	1	3
Datong Xian	0	1	0	1	1	2	1	1	2	2	1	0	0	1	1.28	2.23	1.15	3.88	0	0	0	0	0	0	3	1	3
Shuocheng Qu	1	1	1	1	2	2	1	0	2	2	0	0	1	0	0.78	3.22	1.73	4.57	1	0	0	0	1	1	2	1	2
Huguan Xian	0	1	1	1	1	2	1	0	2	0	0	0	1	0	1.8	3.05	0.96	5.04	0	0	0	0	0	0	1	1	3
Huguan Xian	0	1	2	1	1	2	1	1	2	0	0	0	1	1	1.25	2.67	0.91	4.17	0	0	0	0	0	0	2	1	3
Pingding Xian	0	1	2	1	1	2	1	1	2	0	2	1	1	1	1.33	2.44	0.93	4.07	0	0	0	0	0	0	2	1	1
Datong Xian	0	1	1	1	1	2	1	1	2	2	2	0	1	1	1.83	4.12	0.72	6.09	0	0	0	0	0	0	2	1	2
Datong Xian	0	1	1	1	1	2	1	1	2	0	0	0	1	0	1.01	4.06	1.77	5.62	1	0	0	0	1	0	2	1	1
Lin Xian	0	1	1	1	2	2	1	1	2	0	0	0	1	1	1.11	2.21	1.77	3.89	0	0	0	0	0	0	2	1	2
Huguan Xian	0	1	1	1	1	2	1	1	2	1	0	0	1	1	1.31	1.3	1.46	3.01	0	0	0	0	0	0	1	0	2
Pingding Xian	0	1	1	1	2	2	3	1	2	0	0	0	1	1	1	2.61	1.24	4.13	1	0	0	0	1	0	2	1	3
Huguan Xian	0	1	0	1	1	2	1	1	2	0	0	0	1	0	2.16	1.56	1.12	3.91	0	0	0	0	0	0	1	0	1
Lin Xian	0	1	0	1	1	2	1	1	2	0	0	2	1	0	1.2	1.91	0.92	3.36	0	0	0	0	0	0	1	0	3
Datong Xian	0	1	2	1	1	2	1	1	2	0	1	0	1	1	1.77	3.32	1.27	5.49	0	0	0	0	0	1	2	0	1
Yuci Qu	1	1	2	2	1	2	1	1	2	0	0	0	1	1	1.15	3.13	0.81	4.57	0	0	0	0	0	0	2	1	1
Jiang Xian	0	1	1	1	2	2	3	1	2	0	2	0	1	1	1.15	3.75	1.53	5.46	0	0	0	0	0	0	1	1	3
Lin Xian	0	1	1	1	2	2	3	1	2	0	0	2	1	0	0.96	2.04	1.36	3.49	1	0	0	0	1	0	2	0	3
Pingding Xian	0	1	1	1	1	2	1	1	2	0	1	0	1	0	0.91	2.96	2.21	4.64	1	0	0	0	1	0	1	0	1
Shuocheng Qu	1	1	1	1	1	2	1	1	2	0	0	0	1	1	1.41	2.82	0.93	4.45	0	0	0	0	0	0	1	1	3
Shuocheng Qu	1	1	1	1	1	2	1	1	2	0	0	1	1	0	1.55	4	0.71	5.59	0	0	0	0	0	0	1	0	1
Pingding Xian	0	1	1	1	2	2	3	1	2	0	0	0	1	0	2.25	2.28	1.64	5.06	0	0	0	0	0	1	1	0	3
Yuci Qu	1	1	0	1	1	2	1	1	2	1	0	0	2	1	1.8	2.83	2.64	5.18	0	0	0	1	1	0	1	0	3
Huguan Xian	0	1	0	1	1	2	1	1	2	0	1	0	1	1	1.7	3.6	1.66	5.89	0	0	0	0	0	0	2	1	2
Datong Xian	0	1	0	1	1	2	1	1	2	2	0	0	1	0	0.93	3.02	1.26	4.47	1	0	0	0	1	0	2	1	3
Yuci Qu	1	1	0	1	2	2	3	1	2	1	0	0	1	1	0.94	2.4	5.53	5.21	1	0	0	1	1	0	2	1	3
Yuci Qu	1	1	0	1	1	2	1	1	2	1	0	0	1	0	0.95	3.15	1.73	4.87	1	0	0	0	1	0	2	1	1
Pingding Xian	0	1	0	1	2	2	3	1	2	2	1	0	1	0	1	4.28	2.92	6.6	1	1	1	1	1	0	2	1	3
Datong Xian	0	1	2	1	1	2	1	1	2	0	1	0	2	1	0.94	1.41	2.03	3.15	1	0	0	0	1	1	1	1	3
Datong Xian	0	1	2	1	1	2	1	1	2	0	0	0	1	1	1.48	3.09	1.56	5.2	0	0	0	0	0	1	2	1	3
Yuci Qu	1	1	1	1	1	2	1	1	2	2	0	2	1	1	0.88	2.45	1.61	3.88	1	0	0	0	1	0	3	1	1
Datong Xian	0	1	1	1	1	2	1	1	2	0	0	0	1	1	1.33	3.29	1.09	4.92	0	0	0	0	0	0	1	0	3
Datong Xian	0	1	1	1	1	2	1	1	2	0	2	1	1	1	1.56	3.85	0.9	5.73	0	0	0	0	0	0	1	0	3
Shuocheng Qu	1	1	1	1	1	2	3	1	2	0	0	0	1	0	1.73	2.83	0.8	4.69	0	0	0	0	0	0	2	0	3
Datong Xian	0	1	1	1	1	2	1	1	2	0	0	0	1	1	1.63	3.12	0.98	5.07	0	0	0	0	0	0	1	0	3
Lin Xian	0	1	1	1	1	2	1	1	2	0	0	0	1	1	1.36	3.81	1.56	5.74	0	0	0	0	0	0	1	0	2
Pingding Xian	0	1	1	1	2	2	3	1	2	2	1	0	1	1	1.08	3.24	1.59	4.91	0	0	0	0	0	0	2	1	3
Lin Xian	0	1	1	1	2	2	3	1	2	0	0	0	1	0	0.91	2.93	3.4	5.02	1	0	0	1	1	0	2	1	3
Yuci Qu	1	1	1	1	1	2	1	1	2	0	0	0	0	0	1.57	2.74	0.79	4.58	0	0	0	0	0	0	1	0	3
Huguan Xian	0	1	0	1	1	2	1	1	2	0	0	0	1	0	1.74	2.91	2.46	5.28	0	0	0	1	1	0	2	1	2
Pingding Xian	0	1	0	1	1	2	1	1	2	0	0	0	1	0	1.32	1.63	0.9	3.23	0	0	0	0	0	0	0	0	1
Lin Xian	0	1	0	1	1	2	3	0	2	0	0	0	1	0	0.71	1.6	4.28	3.81	1	0	0	1	1	0	3	1	1
Yuci Qu	1	1	2	1	1	2	1	1	2	0	0	0	1	1	1.45	2.18	0.98	3.87	0	0	0	0	0	0	1	0	2
Yuci Qu	1	1	1	1	1	2	1	1	2	0	0	0	1	1	1.6	1.83	1.16	3.81	0	0	0	0	0	1	1	0	3
Jiang Xian	0	1	1	1	1	2	3	1	2	2	2	0	1	0	1.09	2.4	1.18	3.96	0	0	0	0	0	0	1	1	3
Pingding Xian	0	1	1	1	2	2	3	1	2	1	0	0	1	1	1.13	2.27	0.86	3.68	0	0	0	0	0	0	1	0	3
Huguan Xian	0	1	1	1	1	2	3	1	2	1	0	0	1	0	1.03	2.82	2.19	4.46	1	0	0	0	1	0	2	1	3
Jiang Xian	0	1	1	1	2	2	3	1	2	2	2	0	0	0	1.4	2.9	0.44	4.48	0	0	0	0	0	0	1	1	3
Pingding Xian	0	1	1	1	1	2	3	1	2	1	0	0	1	1	0.99	2.3	0.68	3.48	1	0	0	0	1	0	3	1	2
Shuocheng Qu	1	1	0	1	1	2	1	1	2	2	2	2	1	0	1.06	1.46	1.17	2.83	0	0	0	0	0	0	1	0	2
Pingding Xian	0	1	0	1	2	2	1	0	2	1	2	0	1	1	1.2	3.44	1.05	5.21	0	0	0	0	0	0	1	1	1
Jiang Xian	0	1	2	1	1	2	3	1	2	0	2	0	1	1	0.99	3.48	1.27	4.77	1	0	0	0	1	0	2	1	2
Datong Xian	0	1	2	1	1	2	1	1	2	1	2	0	1	0	2.51	2.81	0.95	5.33	0	0	0	0	0	1	0	0	2
Datong Xian	0	1	2	1	1	2	1	1	2	0	0	0	1	1	1.94	3.78	0.82	6	0	0	0	0	0	1	2	1	3
Jiang Xian	0	1	2	1	2	2	3	1	2	0	1	0	1	1	0.99	3.05	1.1	4.46	1	0	0	0	1	0	0	0	3
Datong Xian	0	1	2	1	1	2	1	1	2	2	0	0	1	1	1.58	3.62	0.97	5.64	0	0	0	0	0	1	1	0	3
Jiang Xian	0	1	2	1	1	2	3	1	2	2	2	0	1	0	0.99	2.27	1.12	3.62	1	0	0	0	1	0	1	0	2
Huguan Xian	0	1	2	1	1	2	1	1	2	0	1	0	1	0	1.43	3.31	0.77	4.96	0	0	0	0	0	0	1	0	2
Yuci Qu	1	1	2	1	2	2	3	1	2	0	2	0	1	1	1.45	2.08	1.88	4.02	0	0	0	0	0	0	2	1	3
Datong Xian	0	1	2	1	1	2	1	1	2	1	0	0	1	1	1.25	3.98	1.77	6	0	0	0	0	0	1	2	1	2
Shuocheng Qu	1	1	2	1	1	2	1	1	2	0	0	0	1	0	1.49	3.13	1.53	5.06	0	0	0	0	0	0	1	0	3
Lin Xian	0	1	1	1	1	2	1	1	2	0	1	0	0	1	1.71	1.88	0.69	3.74	0	0	0	0	0	0	1	0	3
Huguan Xian	0	1	1	1	1	2	1	1	2	0	2	0	1	1	1.13	4.22	1.08	5.61	0	1	1	0	1	1	2	0	2
Pingding Xian	0	1	1	1	1	2	1	1	2	0	0	0	1	1	1.48	2.69	0.77	4.21	0	0	0	0	0	0	1	1	3
Yuci Qu	1	1	1	1	1	2	1	1	2	0	0	0	0	0	1.2	3.42	1.59	5.14	0	0	0	0	0	1	2	1	1
Shuocheng Qu	1	1	1	1	1	2	1	1	2	0	0	0	1	1	1.02	3.12	0.69	4.37	1	0	0	0	1	0	1	1	3
Datong Xian	0	1	1	1	2	2	1	1	2	0	1	0	1	0	1.1	1.99	1.44	3.71	0	0	0	0	0	0	2	1	3
Lin Xian	0	1	1	1	1	2	1	1	2	0	0	0	1	1	1.06	1.62	5.72	4.49	0	0	0	1	1	0	3	1	1
Jiang Xian	0	1	1	1	2	2	3	1	2	1	1	0	1	0	1.11	2.59	1.83	4.3	0	0	0	0	0	0	1	0	2
Datong Xian	0	1	1	1	2	2	1	1	2	0	1	0	1	0	1.25	3.74	1.93	5.71	0	0	0	0	0	0	2	1	3
Datong Xian	0	1	1	1	1	2	3	1	2	0	0	0	1	1	1.67	3.75	1.89	6	0	0	0	0	0	1	2	1	3
Shuocheng Qu	1	1	1	1	1	2	1	1	2	1	0	0	1	0	1.12	1.67	0.67	3.03	0	0	0	0	0	0	2	1	3
Shuocheng Qu	1	1	1	1	1	2	1	1	2	0	0	1	1	0	1.14	4.41	1.1	5.84	0	1	1	0	1	1	2	1	1
Yuci Qu	1	1	1	1	2	2	1	1	2	0	0	0	1	0	0.91	1.99	1.3	3.33	1	0	0	0	1	0	2	1	1
Datong Xian	0	1	1	1	1	2	1	1	2	1	0	0	1	0	1.21	2.32	2.24	4.27	0	0	0	0	0	0	2	1	3
Yuci Qu	1	1	1	1	1	2	1	1	2	0	2	0	1	0	0.69	1.78	8.54	5.38	1	0	0	1	1	0	3	1	1
Datong Xian	0	1	1	1	1	2	1	1	2	0	0	0	1	1	1.02	2.82	1.05	4.27	1	0	0	0	1	0	2	1	3
Yuci Qu	1	1	1	1	1	2	3	1	2	1	1	0	2	0	0.49	2.36	7.07	5.55	1	0	0	1	1	1	3	1	2
Jiang Xian	0	1	1	1	2	2	3	1	2	0	1	0	1	1	1.08	2.21	0.74	3.49	0	0	0	0	0	0	1	0	2
Huguan Xian	0	1	1	1	2	2	3	1	2	0	0	0	1	0	1.19	3.42	1.13	4.93	0	0	0	0	0	0	2	1	3
Huguan Xian	0	1	1	1	1	2	1	1	2	1	0	0	1	0	0.89	1.98	0.78	3.08	1	0	0	0	1	0	2	0	3
Shuocheng Qu	1	2	1	1	1	2	1	1	2	0	0	0	1	0	1.34	2.62	1.16	4.21	0	0	0	0	0	0	1	0	3
Datong Xian	0	1	1	1	1	2	1	1	2	2	1	0	2	1	1.12	4.13	2.05	6.04	0	0	0	0	0	1	3	1	2
Lin Xian	0	1	1	1	1	2	1	1	2	0	0	0	1	0	0.98	2.9	1.21	4.24	1	0	0	0	1	0	2	1	3
Pingding Xian	0	1	1	1	1	2	1	1	2	2	1	0	1	1	1.05	3.01	1.25	4.44	0	0	0	0	0	1	3	1	3
Jiang Xian	0	1	1	1	2	2	3	1	2	0	1	0	1	0	0.9	2.29	1.15	3.49	1	0	0	0	1	0	2	1	2
Yuci Qu	1	1	1	1	1	2	1	1	2	2	0	0	1	0	1.01	1.63	1.04	3.05	1	0	0	0	1	0	2	1	3
Datong Xian	0	1	1	1	1	2	3	1	2	0	2	0	1	0	1.12	3.05	1.24	4.7	0	0	0	0	0	0	1	0	2
Pingding Xian	0	1	0	1	2	2	3	1	2	0	2	0	1	1	1.26	1.96	1.25	3.61	0	0	0	0	0	0	2	1	2
Huguan Xian	0	1	0	1	1	2	3	1	2	0	0	0	1	0	1.42	2.05	0.49	3.53	0	0	0	0	0	0	1	0	2
Pingding Xian	0	1	0	1	2	2	3	1	2	0	2	0	1	1	1.58	3.04	2.89	5.34	0	0	0	1	1	0	1	0	1
Pingding Xian	0	1	0	1	1	2	1	1	2	2	1	0	1	0	1.17	3.55	1.78	5.15	0	0	0	0	0	1	2	1	3
Lin Xian	0	1	0	1	2	2	1	1	2	0	0	0	1	0	1.05	1.19	4.07	3.45	0	0	0	1	1	1	2	1	2
Datong Xian	0	1	0	1	1	2	1	1	2	0	0	0	1	1	0.79	3.66	1.57	5.15	1	0	0	0	1	0	3	1	2
Datong Xian	0	1	0	1	1	2	1	1	2	0	0	0	1	0	1.03	3.51	0.86	4.92	1	0	0	0	1	0	2	0	1
Jiang Xian	0	1	0	1	1	2	1	1	2	0	0	0	1	0	1.06	3.41	1.32	5.03	0	0	0	0	0	0	2	1	2
Pingding Xian	0	1	0	1	1	2	1	1	2	0	1	0	1	1	1.18	3.81	2.19	5.66	0	0	0	0	0	0	3	1	1
Huguan Xian	0	1	0	1	1	2	1	1	2	1	0	0	1	0	1.46	2.96	0.62	4.66	0	0	0	0	0	0	1	0	3
Yuci Qu	1	1	0	1	2	2	3	1	2	2	1	2	1	0	1.07	2.09	0.71	3.44	0	0	0	0	0	0	2	1	3
Datong Xian	0	1	2	1	1	2	1	1	2	1	0	0	1	1	1.49	1.84	0.94	3.66	0	0	0	0	0	1	1	0	2
Datong Xian	0	1	2	1	1	2	1	1	2	0	0	0	1	1	2.42	3.58	1.05	6.47	0	0	1	0	1	0	1	0	3
Huguan Xian	0	1	1	1	1	2	1	1	2	1	0	0	1	1	1.25	2.16	1.37	3.85	0	0	0	0	0	0	2	1	3
Huguan Xian	0	1	0	1	1	2	1	1	2	0	0	2	1	0	1.17	2	2.45	4.1	0	0	0	1	1	0	1	0	3
Shuocheng Qu	1	1	0	1	1	2	1	1	2	1	0	2	1	0	1.25	2.72	1.57	4.38	0	0	0	0	0	0	3	1	2
Huguan Xian	0	1	0	1	1	2	1	1	2	0	0	0	1	0	0.71	2.57	2.71	4.17	1	0	0	1	1	0	1	0	3
Yuci Qu	1	1	0	1	1	2	1	1	2	0	0	0	1	0	1	3.54	2.07	5.16	1	0	0	0	1	0	2	0	3
Jiang Xian	0	1	2	1	1	2	3	1	2	0	0	1	1	0	0.95	2.1	1.18	3.3	1	0	0	0	1	0	2	1	2
Huguan Xian	0	1	1	1	1	2	1	1	2	0	0	0	1	0	1.29	2.43	0.89	3.93	0	0	0	0	0	0	1	1	2
Jiang Xian	0	1	1	1	2	2	3	1	2	0	0	0	1	1	0.97	1.44	2.05	2.91	1	0	0	0	1	0	2	1	3
Jiang Xian	0	1	1	1	2	2	3	1	2	0	1	0	1	0	0.93	2.95	1.47	4.33	1	0	0	0	1	0	1	1	1
Jiang Xian	0	1	1	1	2	2	3	1	2	1	0	1	1	0	0.91	2.24	1.27	3.45	1	0	0	0	1	0	2	1	1
Jiang Xian	0	1	0	1	2	2	3	1	2	0	0	0	1	0	0.92	1.47	0.52	2.78	1	0	0	0	1	0	1	0	2
Yuci Qu	1	1	1	1	1	2	3	0	2	0	0	0	1	0	2.26	1.66	0.6	4	0	0	0	0	0	0	1	0	3
Yuci Qu	1	1	2	1	1	2	1	1	2	0	1	0	1	0	1.51	2	0.81	3.85	0	0	0	0	0	0	1	0	1
Pingding Xian	0	1	2	1	1	2	1	1	2	0	0	0	1	0	1.07	2.84	0.83	4.24	0	0	0	0	0	0	2	1	2
Datong Xian	0	1	2	1	2	2	3	1	2	0	1	1	1	0	0.92	3.2	1.54	4.65	1	0	0	0	1	0	2	0	2
Huguan Xian	0	1	1	1	1	2	1	1	2	0	0	0	1	0	1.16	2.73	1.31	4.31	0	0	0	0	0	0	1	0	2
Datong Xian	0	1	1	1	1	2	1	1	2	1	0	0	1	0	1.23	3.9	1.06	5.54	0	0	0	0	0	0	1	0	3
Pingding Xian	0	1	1	1	1	2	1	1	2	2	1	0	1	1	1.07	3.49	2.71	5.43	0	0	0	1	1	0	1	1	2
Shuocheng Qu	1	1	1	1	1	2	1	1	2	0	0	0	1	1	0.89	2.04	3.09	4.06	1	0	0	1	1	0	2	1	2
Jiang Xian	0	1	1	1	2	2	1	0	2	1	0	0	1	1	0.93	3.37	1.63	4.83	1	0	0	0	1	0	3	1	1
Shuocheng Qu	1	1	0	1	1	2	1	0	2	1	0	0	1	0	0.75	1.56	1.97	2.99	1	0	0	0	1	0	2	1	2
Jiang Xian	0	1	2	1	2	2	3	1	2	0	0	0	1	0	0.91	2.44	2.15	4	1	0	0	0	1	0	1	0	1
Pingding Xian	0	1	2	1	1	2	3	1	2	0	2	0	0	1	1.22	2.67	1.49	4.22	0	0	0	0	0	0	2	1	3
Huguan Xian	0	1	2	1	1	2	1	1	2	0	0	0	0	1	1.18	1.78	1.95	3.7	0	0	0	0	0	0	3	1	2
Lin Xian	0	1	2	1	1	2	1	1	2	0	0	0	1	0	1.16	2.31	1.1	3.8	0	0	0	0	0	0	1	0	2
Huguan Xian	0	1	1	1	1	2	1	1	2	0	1	0	1	1	1.82	1.87	0.88	3.88	0	0	0	0	0	0	1	0	1
Jiang Xian	0	1	1	1	2	2	3	1	2	0	2	0	1	1	0.9	2.59	0.85	3.93	1	0	0	0	1	0	2	1	2
Pingding Xian	0	1	1	1	2	2	1	1	2	0	2	2	1	0	1.27	3.26	1.94	5.21	0	0	0	0	0	0	2	1	2
Huguan Xian	0	1	1	1	1	2	3	1	2	0	0	0	1	0	0.86	2.59	1.56	3.88	1	0	0	0	1	0	2	1	3
Shuocheng Qu	1	1	0	1	1	2	3	1	2	1	0	0	1	0	1.24	3.1	1.86	4.93	0	0	0	0	0	0	2	1	3
Shuocheng Qu	1	1	0	1	1	2	1	1	2	1	0	0	1	0	1.39	3.73	2.6	5.92	0	0	0	1	1	0	3	1	2
Datong Xian	0	1	2	1	1	2	1	1	2	2	0	0	1	0	1.45	3.4	0.79	5.18	0	0	0	0	0	0	3	1	3
Huguan Xian	0	1	1	1	1	2	1	1	2	0	0	0	1	0	1.64	2.63	1.07	4.6	0	0	0	0	0	0	2	0	3
Huguan Xian	0	1	1	1	1	2	1	1	2	0	0	0	1	0	0.81	1.63	4.14	3.69	1	0	0	1	1	0	1	1	2
Lin Xian	0	1	0	1	1	2	3	1	2	0	0	0	1	0	1.2	1.49	1.46	3.16	0	0	0	0	0	0	1	0	2
Huguan Xian	0	1	1	1	1	2	1	1	2	0	0	0	0	0	1.19	2.77	0.96	4.22	0	0	0	0	0	0	2	0	3
Huguan Xian	0	1	1	1	1	2	1	1	2	0	0	0	1	0	1.62	2.76	1.33	4.64	0	0	0	0	0	0	2	0	2
Lin Xian	0	1	1	1	1	2	1	1	2	0	0	2	1	0	1.29	1.57	0.85	3.14	0	0	0	0	0	0	2	0	3
Yuci Qu	1	1	2	1	1	2	1	1	2	0	0	0	1	1	1.32	2.97	0.88	4.66	0	0	0	0	0	0	1	0	2
Datong Xian	0	1	2	1	1	2	1	1	2	0	1	0	1	1	0.95	2.03	1.27	3.35	1	0	0	0	1	0	1	0	2
Shuocheng Qu	1	1	1	1	1	2	1	1	2	0	0	1	1	0	1.63	2.15	2.05	4.44	0	0	0	0	0	0	1	1	2
Jiang Xian	0	1	0	1	2	2	3	1	2	0	1	0	1	0	1.07	2.1	0.89	3.72	0	0	0	0	0	0	1	0	3
Datong Xian	0	1	2	1	2	2	1	1	2	0	0	0	1	0	1.33	2.35	0.86	3.96	0	0	0	0	0	0	1	0	3
Datong Xian	0	1	1	1	1	2	3	1	2	0	2	0	1	0	1.52	4.9	1.01	6.5	0	1	1	0	1	0	2	1	3
Huguan Xian	0	1	1	1	1	3	1	-9	2	0	0	0	1	1	0.75	2.48	1.81	3.66	1	0	0	0	1	0	1	0	3
Datong Xian	0	1	1	1	1	3	1	-9	2	0	0	1	1	1	1.77	3.02	0.68	5.01	0	0	0	0	0	0	2	1	3
Yuci Qu	1	1	2	1	1	3	1	1	2	1	2	0	1	0	1.09	2.87	1.26	4.47	0	0	0	0	0	0	2	1	2
Shuocheng Qu	1	1	0	1	1	3	1	0	2	1	0	0	1	0	0.83	2.02	1.42	3.32	1	0	0	0	1	1	2	1	2
Yuci Qu	1	1	1	1	1	3	1	1	2	0	0	0	1	0	0.91	2.16	2.31	4.07	1	0	0	1	1	0	2	1	2
Huguan Xian	0	1	1	1	1	3	1	1	2	0	1	0	1	0	1.03	1.71	1.49	3.05	1	0	0	0	1	0	2	0	2
Shuocheng Qu	1	1	2	1	1	3	1	1	2	1	0	0	1	0	1.95	3.3	1.06	5.6	0	0	0	0	0	0	2	1	3
Shuocheng Qu	1	1	1	1	1	3	1	1	2	0	0	0	1	0	1.31	3.14	1.5	4.85	0	0	0	0	0	0	1	0	2
Jiang Xian	0	1	1	1	1	3	1	1	2	0	2	0	1	0	1.01	2.89	1.08	4.3	1	0	0	0	1	0	1	0	3
Shuocheng Qu	1	1	2	1	1	3	1	0	2	0	0	0	1	1	1.34	3.26	2.9	5.54	0	0	0	1	1	1	3	1	3
Jiang Xian	0	1	0	1	2	3	3	1	2	2	2	0	1	0	0.97	1.17	0.42	2.3	1	0	0	0	1	0	1	0	2
Pingding Xian	0	1	1	1	1	3	1	1	2	2	1	0	1	0	0.74	2.07	1.61	3.34	1	0	0	0	1	0	3	1	1
Pingding Xian	0	1	1	1	1	2	1	1	2	0	0	0	1	1	0.9	2.81	1.76	4.52	1	0	0	0	1	0	3	1	1
Yuci Qu	1	1	2	1	1	2	1	1	2	0	0	0	1	1	1.31	1.85	1.16	3.6	0	0	0	0	0	0	2	1	3
Xinghualing Qu	1	1	0	1	1	2	1	0	2	1	1	0	1	0	1.2	2.46	1	3.88	0	0	0	0	0	0	1	0	3
Xinghualing Qu	1	1	1	1	1	2	3	1	2	1	2	0	1	0	0.62	2.16	3.53	3.86	1	0	0	1	1	0	2	1	2
Datong Xian	0	1	1	1	1	2	1	1	2	0	2	0	1	0	2.12	2.95	0.96	5.35	0	0	0	0	0	0	1	0	2
Xinghualing Qu	1	1	1	1	1	1	4	1	2	1	1	0	1	0	1.06	3	1.41	4.5	0	0	0	0	0	0	2	1	1
Xinghualing Qu	1	1	1	1	1	1	4	1	2	1	0	0	1	1	0.92	1.44	0.41	2.53	1	0	0	0	1	0	1	0	3
Xinghualing Qu	1	1	1	1	2	1	4	1	2	0	0	0	1	0	1.42	3.46	1.71	5.47	0	0	0	0	0	0	3	1	1
Jiang Xian	0	1	1	1	2	1	4	1	2	0	0	0	1	0	1.09	2.16	1.13	3.9	0	0	0	0	0	0	1	1	2
Yuci Qu	1	1	2	1	1	2	4	-9	2	1	0	0	1	0	0.9	3.25	2.03	4.78	1	0	0	0	1	0	2	1	1
Datong Xian	0	1	0	1	2	2	4	1	2	0	2	0	2	0	0.78	2.06	4.51	4.36	1	0	0	1	1	0	3	1	1
Lin Xian	0	1	1	1	1	2	4	1	2	0	0	0	1	1	1.28	2.16	2.02	4.07	0	0	0	0	0	0	1	0	2
Xinghualing Qu	1	1	1	1	1	2	4	1	2	1	1	0	1	1	1.27	2.81	2.4	4.72	0	0	0	1	1	0	2	1	2
Shuocheng Qu	1	1	0	1	1	2	4	0	2	2	0	1	1	0	1.52	2.24	1.33	4.01	0	0	0	0	0	0	2	1	1
Shuocheng Qu	1	1	1	1	1	2	4	1	2	0	0	0	1	0	1.69	2.34	1.1	4.53	0	0	0	0	0	0	2	1	1
Lin Xian	0	1	1	1	1	2	4	1	2	0	0	0	1	0	1.55	2.25	1.78	4.37	0	0	0	0	0	0	1	0	2
Xinghualing Qu	1	1	1	1	2	2	4	1	2	0	0	0	1	0	0.91	2.77	3.42	4.75	1	0	0	1	1	0	3	1	1
Xinghualing Qu	1	1	1	1	1	2	4	1	2	0	0	1	1	0	1.87	1.88	0.93	3.94	0	0	0	0	0	0	1	1	1
Xinghualing Qu	1	1	1	1	1	2	4	1	2	1	1	0	1	0	1.14	2.88	3.13	5	0	0	0	1	1	0	1	0	2
Shuocheng Qu	1	1	2	1	1	2	4	1	2	0	0	0	1	0	1.09	3.04	3.38	5.24	0	0	0	1	1	0	1	0	1
Shuocheng Qu	1	1	0	1	1	2	4	1	2	2	0	0	1	0	0.95	2.58	1.17	3.96	1	0	0	0	1	0	3	1	3
Lin Xian	0	1	1	1	1	2	4	1	2	0	0	0	1	0	1.97	1.71	1.19	3.95	0	0	0	0	0	0	0	0	2
Shuocheng Qu	1	1	2	1	1	2	4	1	2	0	0	0	1	1	1.77	2.81	0.96	4.81	0	0	0	0	0	0	3	1	3
Shuocheng Qu	1	1	0	1	1	2	4	1	2	0	0	1	1	0	1.81	2.27	1.03	4.34	0	0	0	0	0	0	3	1	2
Lin Xian	0	1	0	1	2	2	4	1	2	0	0	0	1	0	1.44	1.95	1.03	3.68	0	0	0	0	0	0	1	0	2
Xinghualing Qu	1	1	1	1	1	2	4	1	2	2	1	0	1	0	1.55	3.72	1.37	5.49	0	0	0	0	0	0	1	0	1
Lin Xian	0	1	1	1	1	2	4	1	2	0	0	0	1	0	0.8	2.14	1.61	3.55	1	0	0	0	1	0	2	1	2
Shuocheng Qu	1	1	1	1	1	3	4	1	2	0	0	1	1	0	0.96	1.45	1.33	2.84	1	0	0	0	1	0	2	1	1
Lin Xian	0	1	1	1	1	3	4	1	2	0	1	0	1	0	0.98	2.02	1.16	3.35	1	0	0	0	1	0	2	1	1
Yuci Qu	1	1	2	1	1	3	4	1	2	0	1	0	1	1	1.27	2.2	1.34	3.97	0	0	0	0	0	0	1	1	3
Yuci Qu	1	1	1	1	1	3	4	1	2	0	0	1	1	0	1.11	4.32	2.25	6.1	0	1	1	0	1	0	2	1	1
Jiang Xian	0	1	1	1	2	3	4	1	2	0	0	1	1	1	0.95	3.52	2.44	5.32	1	0	0	1	1	0	2	1	2
Lin Xian	0	1	1	1	1	3	4	1	2	0	0	0	1	1	1.21	1.49	2.38	3.38	0	0	0	1	1	0	2	1	1
Pingding Xian	0	1	0	1	1	2	4	1	2	2	1	0	1	1	0.61	2.58	1.46	3.75	1	0	0	0	1	1	3	1	2
Pingding Xian	0	1	0	1	2	2	4	1	2	2	1	0	1	1	0.72	2.41	1.87	3.72	1	0	0	0	1	0	0	1	3
Huguan Xian	0	1	1	1	1	2	4	0	2	0	0	2	1	0	1.46	1.94	0.69	3.53	0	0	0	0	0	0	1	1	3
Yuci Qu	1	1	1	1	1	3	4	1	2	0	0	0	0	0	2.01	2.45	0.4	4.43	0	0	0	0	0	0	1	0	3
Shuocheng Qu	1	1	2	1	1	1	4	0	2	0	0	0	1	0	1.76	4.03	0.88	5.99	0	0	0	0	0	0	1	0	1
Pingding Xian	0	1	2	1	2	1	4	1	2	0	2	0	1	0	0.95	3.17	2.1	4.7	1	0	0	0	1	0	2	1	3
Datong Xian	0	1	1	1	1	1	4	1	2	1	0	0	1	0	1.35	4.02	0.74	5.66	0	0	0	0	0	0	3	1	2
Lin Xian	0	1	1	1	1	1	4	1	2	0	0	0	1	0	1.54	2.13	0.69	3.82	0	0	0	0	0	0	1	0	2
Jiang Xian	0	1	0	1	2	1	4	1	2	1	2	0	1	1	0.91	2.35	1.05	3.65	1	0	0	0	1	0	3	1	2
Pingding Xian	0	1	1	1	2	2	4	-9	2	2	1	0	1	1	1.77	3.11	1.02	5.1	0	0	0	0	0	0	0	0	3
Yuci Qu	1	1	1	1	1	2	4	-9	2	0	0	0	1	1	0.89	3.13	1.43	4.66	1	0	0	0	1	0	3	1	3
Pingding Xian	0	1	0	1	2	2	4	1	2	0	1	0	1	0	0.76	2.55	1.8	4.09	1	0	0	0	1	0	2	1	2
Yuci Qu	1	1	1	1	2	2	4	1	2	0	0	0	1	0	1.35	2.86	1.75	4.77	0	0	0	0	0	0	1	0	2
Pingding Xian	0	2	1	1	1	2	4	1	2	0	2	0	1	1	0.93	2.16	2.04	3.83	1	0	0	0	1	1	3	1	2
Pingding Xian	0	1	1	1	2	2	4	1	2	1	2	0	1	0	0.73	2.86	1.47	4.24	1	0	0	0	1	0	1	1	1
Shuocheng Qu	1	1	2	1	1	2	4	1	2	1	0	0	1	0	0.9	2.5	2.7	4.53	1	0	0	1	1	1	1	0	3
Lin Xian	0	1	1	1	1	2	4	1	2	0	0	0	0	1	0.92	1.73	1.29	3.08	1	0	0	0	1	0	1	0	3
Yuci Qu	1	1	1	1	1	2	4	1	2	0	0	0	1	0	1.95	1.97	1.2	4.11	0	0	0	0	0	0	1	0	3
Datong Xian	0	1	1	1	1	2	4	1	2	2	0	0	1	0	1.32	3.84	0.68	5.48	0	0	0	0	0	0	1	0	3
Jiang Xian	0	1	0	1	1	2	4	1	2	1	0	0	1	1	0.99	1.82	1.6	3.66	1	0	0	0	1	0	2	1	3
Huguan Xian	0	1	1	1	1	2	4	1	2	0	1	0	1	0	1.16	2.91	1.11	4.34	0	0	0	0	0	0	1	1	2
Jiang Xian	0	1	1	1	1	2	4	1	2	0	1	1	1	0	1.35	1.61	0.84	3.25	0	0	0	0	0	0	1	1	1
Lin Xian	0	1	1	1	1	2	4	1	2	0	0	0	1	1	1.23	2	1.24	3.74	0	0	0	0	0	0	3	1	2
Jiang Xian	0	1	1	1	1	2	4	1	2	0	0	0	1	1	1.23	4.29	1.56	6.31	0	1	1	0	1	0	3	1	1
Pingding Xian	0	1	1	1	2	2	4	1	2	2	1	0	1	1	0.62	1.95	1.96	3.24	1	0	0	0	1	0	3	1	2
Huguan Xian	0	1	1	1	1	2	4	1	2	0	0	0	1	1	0.88	3.95	1.16	5.17	1	0	0	0	1	0	2	1	3
Lin Xian	0	1	1	1	1	2	4	1	2	0	1	0	1	0	1.04	2	2.07	3.78	0	0	0	0	0	0	1	0	2
Huguan Xian	0	1	1	1	1	2	4	1	2	0	0	0	1	1	0.88	1.94	1.33	3.3	1	0	0	0	1	0	2	1	2
Huguan Xian	0	1	1	1	1	2	4	1	2	0	0	0	1	0	1.04	1.81	0.86	3.02	0	0	0	0	0	0	1	0	1
Pingding Xian	0	1	1	1	2	2	4	1	2	2	1	0	1	0	1.67	1.6	0.72	3.54	0	0	0	0	0	0	1	1	3
Huguan Xian	0	1	1	1	1	2	4	1	2	0	0	0	1	1	1.26	3.63	0.68	5.01	0	0	0	0	0	1	2	1	1
Jiang Xian	0	1	1	1	2	2	4	1	2	0	0	0	1	0	0.69	2.36	0.73	3.57	1	0	0	0	1	0	1	0	3
Jiang Xian	0	1	0	1	1	2	4	1	2	0	2	0	1	1	1.69	2.41	1.84	4.8	0	0	0	0	0	0	2	1	3
Yuci Qu	1	1	0	1	1	2	4	1	2	0	0	0	1	0	1.08	2.68	1.42	4.24	0	0	0	0	0	0	2	1	1
Yuci Qu	1	1	0	1	1	2	4	1	2	0	0	0	1	0	1.59	2.33	0.77	4.17	0	0	0	0	0	0	1	0	2
Yuci Qu	1	1	1	1	1	2	4	1	2	0	0	0	1	0	1.41	2.48	1.25	4.37	0	0	0	0	0	0	2	1	1
Jiang Xian	0	1	1	1	1	2	4	1	2	0	1	0	1	1	0.98	1.14	0.62	2.26	1	0	0	0	1	0	2	1	3
Yuci Qu	1	1	0	1	1	2	4	1	2	0	1	0	1	0	1.31	1.36	0.72	2.91	0	0	0	0	0	0	1	0	1
Yuci Qu	1	1	2	1	1	2	4	0	2	0	0	0	1	0	1.04	2.95	1.49	4.41	0	0	0	0	0	0	2	1	2
Lin Xian	0	1	0	1	1	2	4	0	2	0	0	0	1	0	1.02	0.81	1.25	2.27	1	0	0	0	1	0	1	0	3
Jiang Xian	0	1	1	1	2	2	4	1	2	2	2	0	1	0	1.06	1.78	0.54	3.06	0	0	0	0	0	0	1	0	3
Jiang Xian	0	1	1	1	2	2	4	1	2	0	0	0	1	0	0.94	3.11	1.13	4.69	1	0	0	0	1	0	2	1	2
Jiang Xian	0	1	1	1	1	2	4	1	2	1	1	2	1	0	1.73	1.67	1.46	3.83	0	0	0	0	0	0	2	1	2
Jiang Xian	0	1	1	1	1	2	4	1	2	0	1	0	1	0	1.18	2.5	1.14	4.07	0	0	0	0	0	0	2	1	2
Yuci Qu	1	1	1	1	1	2	4	1	2	0	0	0	1	0	1.39	2.7	0.65	4.28	0	0	0	0	0	0	1	0	2
Jiang Xian	0	1	1	1	2	2	4	1	2	1	2	0	1	1	0.7	3.97	4.38	6.09	1	0	0	1	1	0	3	1	2
Shuocheng Qu	1	1	1	1	1	2	4	1	2	0	0	0	1	1	1.74	2.99	1.17	5.11	0	0	0	0	0	0	3	1	3
Jiang Xian	0	1	1	1	1	2	4	1	2	1	1	2	1	1	0.57	1.09	0.57	1.95	1	0	0	0	1	0	1	0	2
Datong Xian	0	1	1	1	1	2	4	1	2	0	0	0	1	1	1.32	2.85	0.75	4.61	0	0	0	0	0	0	1	1	3
Jiang Xian	0	1	1	1	1	2	4	1	2	1	1	0	1	0	0.97	2.05	0.95	3.19	1	0	0	0	1	0	2	1	3
Pingding Xian	0	1	1	1	2	2	4	1	2	2	1	0	1	1	0.63	1.67	2.52	3.31	1	0	0	1	1	0	2	0	3
Yuci Qu	1	1	1	1	1	2	4	1	2	0	2	0	1	0	1.1	2.7	1.29	4.38	0	0	0	0	0	0	2	1	1
Pingding Xian	0	1	1	1	1	2	4	1	2	2	1	0	1	1	1.02	2.19	2.69	4.03	1	0	0	1	1	0	3	1	1
Lin Xian	0	1	0	1	1	2	4	1	2	0	0	0	1	0	1.07	1.85	1.56	3.34	0	0	0	0	0	0	2	1	2
Huguan Xian	0	1	0	1	1	2	4	1	2	0	1	0	1	0	0.76	2.02	3.03	3.79	1	0	0	1	1	0	1	0	2
Lin Xian	0	1	1	1	1	2	4	1	2	0	0	0	1	1	0.91	1.99	1.92	3.55	1	0	0	0	1	0	3	1	2
Shuocheng Qu	1	1	1	1	1	2	4	1	2	0	0	0	1	0	1.75	3.05	1.19	5.16	0	0	0	0	0	0	1	1	3
Huguan Xian	0	1	0	1	1	2	4	1	2	0	0	0	1	0	0.75	2.15	1.79	3.45	1	0	0	0	1	0	2	0	2
Jiang Xian	0	1	0	1	2	2	4	1	2	0	0	0	1	0	0.92	1.91	1.14	3.27	1	0	0	0	1	0	2	1	1
Lin Xian	0	1	1	1	1	2	4	1	2	0	0	0	1	0	1.51	2.75	0.74	4.41	0	0	0	0	0	0	1	0	3
Pingding Xian	0	1	0	1	2	2	4	1	2	0	0	2	1	0	0.92	1.72	1.2	3.14	1	0	0	0	1	0	1	1	2
Pingding Xian	0	1	1	1	2	2	4	1	2	0	0	2	0	0	0.93	2.14	1.22	3.46	1	0	0	0	1	0	2	1	3
Jiang Xian	0	1	2	1	1	2	4	1	2	0	1	0	1	0	1.11	1.11	0.55	2.47	0	0	0	0	0	0	1	0	3
Jiang Xian	0	1	1	1	1	2	4	1	2	0	2	0	1	0	1.27	1.58	1.01	3.24	0	0	0	0	0	0	1	0	3
Jiang Xian	0	1	1	1	1	2	4	1	2	0	0	0	0	1	1.04	2.36	0.68	3.84	0	0	0	0	0	0	2	1	3
Lin Xian	0	1	1	1	1	2	4	1	2	0	0	0	1	0	1.05	2.16	1.06	3.54	0	0	0	0	0	0	1	0	3
Lin Xian	0	1	0	1	1	2	4	1	2	0	0	0	1	0	1.03	1.13	0.96	2.45	1	0	0	0	1	0	1	0	3
Jiang Xian	0	1	1	1	1	2	4	1	2	0	0	2	1	1	0.93	2.6	1.69	4.07	1	0	0	0	1	0	2	1	2
Yuci Qu	1	2	2	1	1	2	4	0	2	0	1	0	1	1	0.96	3.2	1.31	4.48	1	0	0	0	1	0	3	1	2
Lin Xian	0	1	1	1	1	2	4	1	2	0	0	0	1	0	1.61	2.61	1.78	4.66	0	0	0	0	0	0	1	0	2
Jiang Xian	0	1	1	1	1	2	4	1	2	0	2	0	0	1	1.08	2.23	0.69	3.52	0	0	0	0	0	0	3	1	3
Shuocheng Qu	1	1	0	1	1	3	4	1	2	1	0	0	1	0	1.07	2.39	2.1	4.33	0	0	0	0	0	0	1	0	3
Shuocheng Qu	1	1	1	1	1	3	4	1	2	0	0	0	1	1	1.1	3.09	1.26	4.55	0	0	0	0	0	0	2	1	1
Lin Xian	0	1	1	1	1	3	4	1	2	0	0	0	1	0	0.8	2.03	4.04	4.11	1	0	0	1	1	0	2	1	2
Huguan Xian	0	1	2	1	1	3	4	1	2	0	0	0	1	0	1.03	2.9	1.67	4.33	1	0	0	0	1	0	1	1	2
Shuocheng Qu	1	1	1	1	1	3	4	1	2	0	0	0	1	0	1.1	1.63	0.66	2.87	0	0	0	0	0	0	1	0	2
Jiang Xian	0	1	0	1	1	3	4	1	2	0	0	0	0	0	0.82	2.31	0.89	3.46	1	0	0	0	1	0	1	1	1
Yuci Qu	1	1	1	1	1	3	4	1	2	0	1	0	1	0	1.75	1.96	0.43	3.94	0	0	0	0	0	0	1	0	1
Jiang Xian	0	1	1	1	1	3	4	1	2	1	1	0	1	1	0.83	2.63	3.33	4.44	1	0	0	1	1	0	2	1	1
Lin Xian	0	1	2	1	1	3	4	1	2	0	0	2	1	0	0.98	1.82	1.33	3.31	1	0	0	0	1	0	2	1	2
Jiang Xian	0	1	0	1	1	3	4	1	2	0	0	0	1	0	1.4	1.89	0.91	3.54	0	0	0	0	0	0	2	1	2
Jiang Xian	0	1	2	1	2	3	4	1	2	2	1	0	1	0	0.79	2.76	1.3	4.07	1	0	0	0	1	0	2	1	2
Xinghualing Qu	1	1	1	1	1	2	4	1	2	0	1	0	1	1	1.35	4.33	1.03	6.1	0	1	1	0	1	0	2	0	2
Shuocheng Qu	1	1	0	1	2	1	4	-9	2	0	1	1	1	0	1.56	2.53	1.73	4.63	0	0	0	0	0	0	1	1	3
Datong Xian	0	1	1	1	1	2	1	0	2	0	0	0	1	1	0.62	1.35	10.77	7.49	1	0	1	1	1	0	3	1	3
Jiang Xian	0	1	0	1	1	2	3	0	2	1	2	1	1	1	0.99	4.2	1.11	5.66	1	1	1	0	1	0	2	1	3
Jiang Xian	0	1	2	1	1	2	4	0	2	1	2	0	1	1	1.1	4.25	2.28	6.12	0	1	1	1	1	0	3	1	2
Xinghualing Qu	1	2	0	1	1	2	2	0	2	2	0	0	1	0	1.53	2.18	0.66	3.95	0	0	0	0	0	0	2	0	2
Xinghualing Qu	1	1	1	1	1	2	2	0	2	0	1	0	1	0	1.06	3.56	0.75	4.86	0	0	0	0	0	0	2	0	3
Xinghualing Qu	1	1	1	1	1	2	2	0	2	2	2	0	1	0	1.07	3.24	2.34	4.96	0	0	0	1	1	0	2	1	2
Lin Xian	0	1	1	1	1	3	2	0	2	0	1	0	1	0	0.85	1.5	2.11	3.1	1	0	0	0	1	0	2	1	1
Jiang Xian	0	1	0	1	2	2	2	0	2	1	2	1	1	1	0.69	2.22	1.42	3.38	1	0	0	0	1	0	3	1	2
Xinghualing Qu	1	1	0	1	2	2	2	0	2	0	1	0	1	0	0.98	3.05	2.42	4.71	1	0	0	1	1	0	3	1	1
Pingding Xian	0	1	0	1	2	2	2	0	2	1	1	0	1	1	0.95	2.25	1.49	3.74	1	0	0	0	1	1	3	1	3
Pingding Xian	0	1	1	1	1	1	2	0	2	0	2	2	1	1	1.14	2.22	0.88	3.64	0	0	0	0	0	0	2	1	3
Jiang Xian	0	1	1	1	1	1	2	0	2	1	0	0	1	0	1.13	3.66	1.02	5.16	0	0	0	0	0	0	2	1	2
Lin Xian	0	1	2	1	1	1	2	0	2	0	0	0	1	1	1.63	3.62	1.45	5.59	0	0	0	0	0	0	1	0	1
Pingding Xian	0	1	1	1	1	2	2	0	2	1	1	0	1	0	0.97	1.71	1.12	3.12	1	0	0	0	1	0	3	1	2
Pingding Xian	0	1	2	1	1	2	2	0	2	2	1	0	1	1	0.91	2.34	1.2	3.82	1	0	0	0	1	0	2	1	2
Pingding Xian	0	1	2	1	1	2	2	0	2	2	1	0	1	0	0.95	2.81	1.31	4.19	1	0	0	0	1	0	1	1	2
Lin Xian	0	2	1	1	1	2	2	0	2	0	1	0	1	0	1.22	2.26	2.29	4.2	0	0	0	1	1	0	2	1	1
Yuci Qu	1	1	1	1	2	2	2	0	2	0	0	0	1	0	1.11	3.51	0.87	5.07	0	0	0	0	0	0	3	1	1
Huguan Xian	0	1	1	1	2	2	2	0	2	0	0	2	1	1	1.13	3.94	2.05	5.73	0	0	0	0	0	0	2	1	3
Pingding Xian	0	1	0	1	1	2	2	0	2	2	1	0	1	0	1.46	2.29	0.62	4.04	0	0	0	0	0	1	1	0	2
Jiang Xian	0	1	1	1	2	3	2	0	2	1	1	0	1	0	1.63	2.01	1.04	3.72	0	0	0	0	0	0	2	0	2
Xinghualing Qu	1	2	1	1	1	1	1	0	2	2	2	0	1	0	0.88	1.89	4.6	4.37	1	0	0	1	1	0	1	1	3
Xinghualing Qu	1	2	1	1	1	1	3	0	2	0	1	0	1	0	1.21	2.76	1.59	4.45	0	0	0	0	0	1	2	0	2
Xinghualing Qu	1	1	2	1	1	1	1	0	2	0	1	0	1	0	0.9	3.29	1.24	4.56	1	0	0	0	1	0	2	0	2
Xinghualing Qu	1	2	2	1	1	1	1	0	2	0	2	0	1	0	1.46	3.21	1.29	5.03	0	0	0	0	0	0	3	1	2
Xinghualing Qu	1	1	1	1	1	1	1	0	2	2	2	0	1	0	1.3	3.89	1.91	5.68	0	0	0	0	0	0	1	1	2
Lin Xian	0	2	0	1	1	2	1	0	2	0	0	0	1	0	1.56	1.17	0.63	2.89	0	0	0	0	0	0	1	0	2
Xinghualing Qu	1	2	1	1	1	2	1	0	2	1	0	0	1	0	0.8	2.06	2.43	3.64	1	0	0	1	1	0	2	0	1
Xinghualing Qu	1	1	1	1	1	2	1	0	2	1	1	0	1	0	1.72	1.84	0.78	3.75	0	0	0	0	0	0	1	0	2
Lin Xian	0	1	1	1	1	2	1	0	2	0	0	0	1	0	1.02	2.32	1.97	3.9	1	0	0	0	1	0	2	1	2
Yuci Qu	1	1	2	1	1	2	1	0	2	2	2	0	0	1	0.88	2.42	1.75	3.91	1	0	0	0	1	0	2	1	1
Xinghualing Qu	1	1	1	1	1	2	1	0	2	0	2	0	1	0	1.66	2.26	0.66	4.09	0	0	0	0	0	0	1	0	2
Xinghualing Qu	1	1	1	1	1	2	3	0	2	2	1	0	1	0	1.94	2.27	0.44	4.13	0	0	0	0	0	0	1	0	1
Xinghualing Qu	1	1	0	1	1	2	1	0	2	2	2	0	1	1	0.79	2.75	1.93	4.18	1	0	0	0	1	0	2	1	3
Xinghualing Qu	1	1	1	1	1	2	1	0	2	1	1	0	1	1	0.9	2.89	1.41	4.22	1	0	0	0	1	0	2	1	2
Xinghualing Qu	1	1	0	1	2	2	1	0	2	2	1	0	1	0	1.11	2.61	2.07	4.25	0	0	0	0	0	0	2	1	3
Xinghualing Qu	1	1	1	1	1	2	1	0	2	0	0	0	1	1	1.11	2.7	1.44	4.27	0	0	0	0	0	0	3	1	1
Xinghualing Qu	1	1	2	1	1	2	1	0	2	1	1	1	1	1	1.23	2.85	0.96	4.33	0	0	0	0	0	0	2	1	3
Yuci Qu	1	2	1	1	1	2	1	0	2	1	1	0	1	1	1.55	2.82	0.73	4.52	0	0	0	0	0	0	2	1	2
Xinghualing Qu	1	1	0	1	1	2	3	0	2	2	1	0	1	0	1.68	2.76	0.84	4.59	0	0	0	0	0	0	0	0	2
Lin Xian	0	1	0	1	1	2	3	0	2	0	0	0	1	0	1.1	2.92	2.17	4.64	0	0	0	0	0	0	1	0	1
Xinghualing Qu	1	1	2	1	1	2	3	0	2	2	2	0	1	1	1.11	3.17	1.22	4.74	0	0	0	0	0	0	2	1	3
Xinghualing Qu	1	2	1	1	1	2	1	0	2	1	0	0	1	0	1.41	2.95	1.28	4.74	0	0	0	0	0	0	1	1	1
Xinghualing Qu	1	1	1	1	1	2	1	0	2	2	2	0	1	1	0.89	2.37	4.5	4.75	1	0	0	1	1	0	2	1	2
Pingding Xian	0	1	1	1	2	2	3	0	2	0	1	0	1	1	0.19	1.04	11.25	4.75	1	0	0	1	1	0	3	1	1
Shuocheng Qu	1	2	1	1	1	2	1	0	2	1	0	0	1	0	1	3.19	1.75	4.81	1	0	0	0	1	0	1	0	2
Lin Xian	0	1	0	1	1	2	1	0	2	0	0	0	1	0	1.15	3.29	1.63	4.93	0	0	0	0	0	0	2	1	2
Xinghualing Qu	1	1	1	1	1	2	1	0	2	2	1	0	1	1	1.96	3.14	0.97	5.22	0	0	0	0	0	0	1	0	1
Xinghualing Qu	1	1	1	1	1	2	3	0	2	0	1	0	1	1	2.87	2.65	0.83	5.53	0	0	0	0	0	0	1	1	3
Xinghualing Qu	1	1	2	1	1	2	3	0	2	0	1	0	1	0	1.28	4.08	1.19	5.72	0	0	0	0	0	0	1	0	3
Lin Xian	0	1	1	1	2	2	1	0	2	0	1	0	1	1	1.28	4.37	2.07	6.17	0	1	1	0	1	0	2	1	1
Xinghualing Qu	1	1	2	1	1	2	1	0	2	1	2	0	1	0	0.76	2.29	4.25	4.31	1	0	0	1	1	0	3	1	2
Xinghualing Qu	1	1	1	1	1	2	1	0	2	2	2	0	1	0	1.11	2.82	1.07	4.17	0	0	0	0	0	0	1	0	1
Xinghualing Qu	1	1	1	1	1	2	1	0	2	1	1	0	1	0	1.33	4.05	1.77	5.97	0	0	0	0	0	0	2	1	2
Xinghualing Qu	1	1	1	1	1	3	1	0	2	1	2	0	1	0	1.47	2	0.95	3.67	0	0	0	0	0	0	1	0	3
Lin Xian	0	1	1	1	1	3	1	0	2	0	0	0	1	0	0.81	2.3	2.07	3.76	1	0	0	0	1	0	2	1	2
Huguan Xian	0	2	0	1	1	3	1	0	2	0	0	0	1	0	0.98	2.32	3.32	4.29	1	0	0	1	1	0	1	0	2
Yuci Qu	1	1	1	1	1	3	1	0	2	1	0	0	1	1	0.95	3.21	2.18	4.79	1	0	0	0	1	0	3	1	1
Shuocheng Qu	1	1	2	1	1	3	1	0	2	1	0	0	1	1	1.74	2.91	1.12	5.08	0	0	0	0	0	0	2	1	3
Pingding Xian	0	1	0	1	1	2	1	0	2	2	1	0	1	0	1.03	2.53	3.24	4.53	1	0	0	1	1	0	2	1	3
Xinghualing Qu	1	2	1	1	1	2	1	0	2	0	1	0	1	0	1.15	3.5	1.05	5.01	0	0	0	0	0	0	3	1	2
Xinghualing Qu	1	1	0	1	1	2	1	0	2	1	2	0	1	0	1.34	1.61	0.35	3	0	0	0	0	0	0	1	1	1
Xinghualing Qu	1	1	0	1	1	2	1	0	2	0	0	0	1	0	1.21	2.24	1.08	3.71	0	0	0	0	0	0	1	1	2
Pingding Xian	0	1	1	1	2	2	3	0	2	1	1	0	1	1	0.93	3.61	2.57	5.49	1	0	0	1	1	0	3	1	1
Jiang Xian	0	1	1	1	2	2	3	0	2	0	1	0	1	0	0.97	1.98	1.36	3.32	1	0	0	0	1	0	1	0	1
Xinghualing Qu	1	1	1	1	2	2	1	0	2	0	1	0	1	1	1.67	2.23	1.33	4.28	0	0	0	0	0	0	2	1	3
Pingding Xian	0	1	0	1	1	1	1	0	2	0	2	2	1	0	1.17	2.82	1.14	4.38	0	0	0	0	0	0	1	0	2
Pingding Xian	0	1	1	1	1	1	1	0	2	1	2	0	0	1	1.21	3.11	0.61	4.74	0	0	0	0	0	0	3	1	2
Shuocheng Qu	1	1	1	1	1	1	1	0	2	1	0	0	1	1	1.59	3.11	1.08	5.06	0	0	0	0	0	0	2	0	2
Shuocheng Qu	1	1	1	1	1	2	1	0	2	0	0	0	1	0	1.35	1.11	0.99	2.78	0	0	0	0	0	0	1	0	2
Jiang Xian	0	2	1	1	2	2	3	0	2	0	2	0	1	1	0.91	1.59	0.63	3.02	1	0	0	0	1	0	2	1	3
Pingding Xian	0	1	0	1	1	2	1	0	2	1	2	0	1	0	0.97	1.81	0.75	3.06	1	0	0	0	1	0	2	0	3
Yuci Qu	1	1	0	1	1	2	1	0	2	0	0	0	1	0	0.83	1.08	2.44	3.1	1	0	0	1	1	1	3	1	3
Pingding Xian	0	2	1	1	1	2	1	0	2	0	2	0	1	0	1.1	1.69	0.85	3.13	0	0	0	0	0	0	2	1	1
Jiang Xian	0	1	1	1	2	2	3	0	2	1	1	0	1	0	1.1	1.72	1.32	3.16	0	0	0	0	0	0	3	1	1
Pingding Xian	0	1	1	1	1	2	1	0	2	0	2	0	2	0	1.2	1.78	1.02	3.31	0	0	0	0	0	0	2	1	2
Yuci Qu	1	2	1	1	1	2	1	0	2	0	1	0	1	0	1.56	1.76	0.57	3.41	0	0	0	0	0	0	1	1	1
Datong Xian	0	1	2	1	1	2	1	0	2	1	0	0	1	0	1.11	2.01	0.85	3.41	0	0	0	0	0	0	1	0	3
Lin Xian	0	1	0	1	1	2	1	0	2	0	0	0	1	0	0.82	2.28	1	3.42	1	0	0	0	1	0	2	1	2
Shuocheng Qu	1	1	1	1	1	2	1	0	2	0	0	0	1	0	0.66	2.19	1.5	3.43	1	0	0	0	1	0	3	1	2
Huguan Xian	0	1	0	1	1	2	1	0	2	0	0	0	1	0	1.45	2.02	0.76	3.62	0	0	0	0	0	0	1	0	1
Pingding Xian	0	2	0	1	1	2	1	0	2	1	1	0	1	0	1.06	1.94	2.09	3.63	0	0	0	0	0	0	2	1	1
Datong Xian	0	1	1	1	2	2	1	0	2	0	2	0	1	0	1.63	1.78	1.02	3.67	0	0	0	0	0	0	1	1	1
Shuocheng Qu	1	1	1	1	1	2	1	0	2	2	0	1	1	0	1.33	2.19	0.9	3.7	0	0	0	0	0	0	2	1	2
Pingding Xian	0	1	2	1	1	2	3	0	2	0	2	0	1	1	0.72	1.9	3.11	3.72	1	0	0	1	1	0	1	0	1
Pingding Xian	0	1	2	1	2	2	3	0	2	2	1	0	1	1	1.05	2.34	1.07	3.74	0	0	0	0	0	0	1	1	2
Jiang Xian	0	1	1	1	2	2	3	0	2	0	2	0	1	1	1.01	2.02	0.8	3.75	1	0	0	0	1	0	1	1	2
Jiang Xian	0	1	1	1	2	2	3	0	2	2	0	2	1	1	0.92	2.51	1.22	3.79	1	0	0	0	1	0	3	1	1
Yuci Qu	1	1	1	1	1	2	1	0	2	1	0	0	1	0	0.9	2.15	2.57	3.8	1	0	0	1	1	1	3	1	3
Shuocheng Qu	1	1	0	1	1	2	1	0	2	2	0	0	1	1	1.03	2.64	1.38	3.88	1	0	0	0	1	0	1	0	2
Pingding Xian	0	1	1	1	2	2	3	0	2	2	1	0	1	1	1.23	2.47	0.86	3.9	0	0	0	0	0	0	2	1	3
Datong Xian	0	1	2	1	1	2	1	0	2	0	0	0	1	1	0.96	2.59	0.99	3.97	1	0	0	0	1	0	2	1	3
Pingding Xian	0	1	2	1	2	2	3	0	2	1	2	0	1	1	0.83	2.76	1.26	4.03	1	0	0	0	1	0	3	1	2
Yuci Qu	1	1	1	1	1	2	1	0	2	0	1	0	1	1	1.76	2.27	0.41	4.05	0	0	0	0	0	0	2	1	1
Huguan Xian	0	1	2	1	1	2	1	0	2	0	0	2	0	1	1.32	2.61	0.81	4.05	0	0	0	0	0	0	3	1	3
Shuocheng Qu	1	1	0	1	1	2	1	0	2	2	0	1	1	1	0.78	2.32	2.58	4.06	1	0	0	1	1	1	2	1	2
Yuci Qu	1	1	1	1	1	2	1	0	2	0	0	0	1	0	0.73	2.55	2.29	4.08	1	0	0	1	1	0	3	1	3
Lin Xian	0	1	2	1	1	2	1	0	2	0	0	0	1	0	1.3	2.08	2.21	4.13	0	0	0	0	0	0	1	0	2
Yuci Qu	1	2	1	1	1	2	1	0	2	2	0	0	1	1	1.32	1.96	2.15	4.14	0	0	0	0	0	0	2	0	3
Shuocheng Qu	1	1	1	1	2	2	1	0	2	0	0	0	1	0	1.59	2.27	0.98	4.17	0	0	0	0	0	0	1	0	3
Pingding Xian	0	1	1	1	2	2	3	0	2	0	0	0	1	0	0.98	2.67	1.74	4.25	1	0	0	0	1	0	2	1	1
Huguan Xian	0	1	2	1	1	2	1	0	2	0	0	0	0	1	0.96	2.92	1.29	4.31	1	0	0	0	1	0	2	1	1
Datong Xian	0	2	1	1	1	2	1	0	2	0	0	0	1	0	1.26	2.71	1.22	4.38	0	0	0	0	0	0	2	1	3
Shuocheng Qu	1	2	1	1	1	2	1	0	2	1	0	0	1	0	1.18	2.87	1.27	4.38	0	0	0	0	0	0	0	0	2
Jiang Xian	0	1	1	1	1	2	3	0	2	0	0	0	1	1	0.7	1.95	4.69	4.39	1	0	0	1	1	0	3	1	2
Jiang Xian	0	1	1	1	1	2	1	0	2	1	0	0	1	0	1.08	3.02	1.05	4.47	0	0	0	0	0	0	2	1	3
Jiang Xian	0	1	1	1	2	2	3	0	2	0	0	0	1	1	0.96	3.28	0.96	4.48	1	0	0	0	1	0	1	0	3
Jiang Xian	0	1	1	1	1	2	1	0	2	0	0	0	1	1	0.91	3.06	1.85	4.51	1	0	0	0	1	0	3	1	2
Pingding Xian	0	1	0	1	1	2	1	0	2	1	2	1	1	0	0.83	2.56	3.41	4.53	1	0	0	1	1	0	3	1	2
Datong Xian	0	1	2	1	2	2	3	0	2	0	1	0	1	1	1.12	2.93	1.51	4.55	0	0	0	0	0	0	2	1	2
Shuocheng Qu	1	1	0	1	1	2	1	0	2	1	0	0	1	1	0.84	2.19	4.39	4.56	1	0	0	1	1	0	2	1	3
Pingding Xian	0	1	1	1	2	2	3	0	2	0	2	0	1	1	0.8	2.79	2.33	4.58	1	0	0	1	1	0	3	1	2
Datong Xian	0	1	1	1	1	2	1	0	2	1	0	0	1	0	0.76	3.18	2.07	4.6	1	0	0	0	1	0	2	1	2
Huguan Xian	0	1	1	1	1	2	1	0	2	0	0	0	1	0	0.95	2.61	2.67	4.6	1	0	0	1	1	0	3	1	2
Pingding Xian	0	1	1	1	2	2	3	0	2	0	2	0	1	1	0.91	3.29	1.5	4.61	1	0	0	0	1	0	2	1	1
Shuocheng Qu	1	1	0	1	1	2	1	0	2	0	0	0	1	1	1.14	2.98	1.98	4.79	0	0	0	0	0	0	2	1	1
Huguan Xian	0	1	2	1	1	2	3	0	2	0	0	0	1	1	0.96	2.66	3.91	4.8	1	0	0	1	1	0	2	1	3
Yuci Qu	1	2	1	1	1	2	1	0	2	0	1	0	1	0	1.79	2.91	0.84	4.81	0	0	0	0	0	0	1	0	3
Datong Xian	0	1	1	1	2	2	3	0	2	0	1	0	1	1	1.16	3.15	1.39	4.84	0	0	0	0	0	0	3	1	3
Datong Xian	0	1	1	1	1	2	1	0	2	1	0	0	1	1	1.37	2.92	1.87	4.84	0	0	0	0	0	0	2	1	3
Jiang Xian	0	1	0	1	2	2	3	0	2	0	2	0	1	0	1.13	2.88	1.17	4.86	0	0	0	0	0	0	3	1	3
Yuci Qu	1	1	1	1	1	2	1	0	2	2	0	0	1	1	0.88	2.01	5.43	4.87	1	0	0	1	1	0	3	1	3
Datong Xian	0	1	2	1	1	2	1	0	2	0	2	0	1	1	1.47	3.22	0.81	4.92	0	0	0	0	0	0	3	1	2
Yuci Qu	1	1	1	1	1	2	1	0	2	0	2	0	1	1	1.43	3.05	1.39	4.92	0	0	0	0	0	1	3	1	2
Datong Xian	0	1	1	1	1	2	1	0	2	1	0	0	2	0	1.15	3.19	1.83	4.95	0	0	0	0	0	1	1	0	3
Jiang Xian	0	1	2	1	2	2	3	0	2	2	1	0	1	1	1.83	2.44	0.99	4.98	0	0	0	0	0	0	1	0	2
Pingding Xian	0	1	2	1	2	2	3	0	2	2	1	0	0	1	1.6	3.19	0.68	5.06	0	0	0	0	0	0	2	1	2
Pingding Xian	0	1	0	1	1	2	1	0	2	1	0	0	1	0	1.11	3.25	2.49	5.17	0	0	0	1	1	0	2	1	2
Datong Xian	0	1	2	1	2	2	1	0	2	0	0	0	0	1	1.5	3.54	1.06	5.35	0	0	0	0	0	1	2	1	3
Huguan Xian	0	2	2	1	1	2	1	0	2	0	0	0	1	0	1.72	3.63	1.22	5.42	0	0	0	0	0	0	1	1	1
Huguan Xian	0	1	1	1	1	2	3	0	2	0	0	0	1	1	1.21	3.62	2.45	5.45	0	0	0	1	1	0	3	1	3
Yuci Qu	1	2	1	1	1	2	1	0	2	0	0	0	1	0	1.35	3.96	1.05	5.51	0	0	0	0	0	0	1	1	2
Datong Xian	0	1	1	1	1	2	1	0	2	1	1	0	1	1	1.55	3.8	1.29	5.71	0	0	0	0	0	0	2	1	3
Yuci Qu	1	1	1	1	1	2	1	0	2	0	1	0	1	1	1.06	4.2	1.38	5.76	0	1	1	0	1	0	2	1	2
Yuci Qu	1	1	2	1	1	2	1	0	2	0	0	0	1	1	1.55	3.74	1.96	5.89	0	0	0	0	0	1	2	1	3
Datong Xian	0	1	1	1	1	2	1	0	2	1	0	0	1	1	1.2	4.01	2.77	6.24	0	0	1	1	1	0	2	1	3
Lin Xian	0	1	1	1	1	2	1	0	2	0	0	0	1	1	0.93	2.2	3.87	4.42	1	0	0	1	1	0	2	1	1
Lin Xian	0	1	1	1	1	2	1	0	2	0	0	0	1	0	1.06	2.18	2.56	3.95	0	0	0	1	1	0	1	1	1
Shuocheng Qu	1	2	1	1	2	2	1	0	2	0	0	0	1	0	1.26	2.69	1.75	4.51	0	0	0	0	0	0	2	1	3
Yuci Qu	1	1	2	1	1	2	1	0	2	1	1	0	1	1	1.13	3.16	0.95	4.62	0	0	0	0	0	0	2	1	3
Datong Xian	0	1	1	1	1	2	1	0	2	0	0	0	0	0	1.74	2.67	1.13	4.71	0	0	0	0	0	0	1	0	3
Pingding Xian	0	1	0	1	1	2	1	0	2	2	1	0	1	0	1.21	2.7	1.54	4.23	0	0	0	0	0	0	1	0	3
Pingding Xian	0	1	1	1	1	2	3	0	2	2	1	0	1	0	1.3	2.11	1.44	4.07	0	0	0	0	0	1	1	0	3
Huguan Xian	0	1	1	1	1	2	1	0	2	0	0	0	1	0	1.35	1.92	0.97	3.54	0	0	0	0	0	0	1	0	3
Xinghualing Qu	1	1	0	1	1	2	1	0	2	1	0	0	1	0	1.35	3.25	1.41	4.89	0	0	0	0	0	0	1	0	3
Yuci Qu	1	1	0	1	1	3	1	0	2	0	0	0	1	0	1.63	1.64	0.38	3.38	0	0	0	0	0	0	1	0	3
Shuocheng Qu	1	1	1	1	1	3	1	0	2	0	0	0	1	0	1.05	2.07	1.46	3.6	0	0	0	0	0	0	3	1	2
Jiang Xian	0	2	1	1	1	3	1	0	2	1	2	0	1	0	1.98	1.61	0.52	3.82	0	0	0	0	0	0	1	0	2
Pingding Xian	0	1	1	1	1	3	3	0	2	0	0	0	1	0	1.23	2.63	0.84	4.1	0	0	0	0	0	0	1	1	3
Huguan Xian	0	1	1	1	1	3	1	0	2	0	0	0	1	1	1.4	2.55	0.97	4.17	0	0	0	0	0	0	2	0	3
Yuci Qu	1	1	0	1	1	3	1	0	2	1	0	0	1	1	0.4	1.04	11.52	4.26	1	0	0	1	1	0	2	0	3
Yuci Qu	1	2	1	1	1	3	1	0	2	0	0	0	1	0	1.8	3.29	0.92	5.33	0	0	0	0	0	0	2	1	2
Yuci Qu	1	2	1	1	1	3	1	0	2	0	0	0	1	0	2.24	3.05	0.8	5.41	0	0	0	0	0	0	2	1	2
Shuocheng Qu	1	1	1	1	1	3	1	0	2	1	0	0	1	0	1.2	2.71	1.41	4.33	0	0	0	0	0	0	1	0	2
Huguan Xian	0	1	2	1	1	3	1	0	2	0	0	0	1	0	1.4	3.23	0.97	4.84	0	0	0	0	0	0	1	0	3
Datong Xian	0	1	1	1	1	3	1	0	2	0	2	0	1	1	1.68	2.12	1.52	4.38	0	0	0	0	0	0	1	0	2
Shuocheng Qu	1	1	1	1	1	3	1	0	2	2	0	0	1	0	0.75	2.14	1.74	3.61	1	0	0	0	1	0	1	0	3
Yuci Qu	1	1	0	1	1	3	1	0	2	0	0	0	1	0	1.19	2.72	3.38	5.07	0	0	0	1	1	0	3	1	1
Datong Xian	0	1	2	1	1	3	1	0	2	0	0	0	1	1	1.61	2.94	0.7	4.72	0	0	0	0	0	1	3	1	3
Huguan Xian	0	1	1	1	1	3	1	0	2	0	0	0	1	0	1.05	2.72	1.34	4.12	0	0	0	0	0	0	1	1	1
Pingding Xian	0	1	1	1	1	3	1	0	2	0	2	2	1	1	1.28	3.08	1.25	4.71	0	0	0	0	0	0	2	1	1
Pingding Xian	0	1	1	1	1	3	1	0	2	1	0	0	1	1	1.11	2	1.37	3.58	0	0	0	0	0	0	3	1	1
Jiang Xian	0	2	1	1	1	2	3	0	2	1	2	0	1	0	0.9	2.07	1.84	3.46	1	0	0	0	1	0	3	1	2
Shuocheng Qu	1	1	1	1	1	2	4	0	2	1	0	0	1	1	1.31	1.89	0.69	3.38	0	0	0	0	0	0	2	1	3
Yuci Qu	1	1	2	1	1	2	4	0	2	2	2	0	1	1	1.18	2.19	0.86	3.58	0	0	0	0	0	0	2	1	2
Xinghualing Qu	1	1	1	1	1	2	4	0	2	0	2	0	1	0	1.96	1.75	0.6	3.82	0	0	0	0	0	1	1	0	3
Yuci Qu	1	1	2	1	1	2	4	0	2	0	0	0	1	1	0.71	2.41	2.19	4.04	1	0	0	0	1	0	2	1	3
Xinghualing Qu	1	1	1	1	2	2	4	0	2	2	2	0	1	1	0.83	2.46	2.48	4.06	1	0	0	1	1	0	3	1	1
Shuocheng Qu	1	1	1	1	1	2	4	0	2	1	0	0	1	0	1.07	2.73	1	4.09	0	0	0	0	0	0	3	1	3
Xinghualing Qu	1	2	1	1	1	2	4	0	2	1	1	0	1	0	1.59	2.42	0.54	4.2	0	0	0	0	0	0	2	1	2
Xinghualing Qu	1	1	1	1	2	2	4	0	2	0	2	0	1	0	1.04	2.92	0.95	4.21	0	0	0	0	0	0	3	1	2
Lin Xian	0	1	0	1	1	2	4	0	2	0	0	0	1	0	0.72	2.78	2.85	4.52	1	0	0	1	1	0	3	1	2
Xinghualing Qu	1	1	1	1	1	2	4	0	2	0	1	0	1	0	0.86	2.64	3.38	4.52	1	0	0	1	1	0	2	1	2
Yuci Qu	1	1	1	1	1	2	4	0	2	1	2	0	1	1	0.87	2.58	3.53	4.55	1	0	0	1	1	1	3	1	2
Yuci Qu	1	1	2	1	1	2	4	0	2	2	1	0	1	0	1.29	2.98	1.5	4.72	0	0	0	0	0	0	2	1	1
Lin Xian	0	1	2	1	1	2	4	0	2	0	0	0	1	0	0.73	3.21	4	5.21	1	0	0	1	1	0	2	1	2
Jiang Xian	0	1	1	1	1	2	4	0	2	0	1	2	0	0	1.09	3.73	1.45	5.28	0	0	0	0	0	0	3	1	1
Shuocheng Qu	1	2	0	1	1	2	4	0	2	1	0	0	1	0	1.22	3.75	1.02	5.29	0	0	0	0	0	0	2	0	2
Shuocheng Qu	1	1	1	1	2	2	4	0	2	0	0	0	1	0	1.02	4.05	1.63	5.51	1	0	0	0	1	0	2	1	2
Xinghualing Qu	1	2	0	1	1	2	4	0	2	2	2	0	1	0	1.64	3.52	1.68	5.51	0	0	0	0	0	0	1	0	2
Xinghualing Qu	1	2	1	1	1	2	4	0	2	2	0	0	1	0	1.44	3.87	1.32	5.7	0	0	0	0	0	0	2	1	2
Xinghualing Qu	1	1	0	1	1	2	4	0	2	1	1	0	1	1	1.22	4.26	1.57	5.96	0	1	1	0	1	0	2	0	3
Xinghualing Qu	1	1	1	1	2	2	4	0	2	1	0	0	1	0	1.06	4.27	2.03	6.07	0	1	1	0	1	0	2	1	1
Jiang Xian	0	1	1	1	2	2	4	0	2	0	2	0	1	0	0.75	2.16	1.27	3.62	1	0	0	0	1	0	2	1	2
Xinghualing Qu	1	1	0	1	2	2	4	0	2	1	2	0	1	0	0.83	2.16	1.64	3.42	1	0	0	0	1	0	2	0	2
Shuocheng Qu	1	1	0	1	1	2	4	0	2	1	0	0	1	0	1.64	2.24	0.99	4.13	0	0	0	0	0	1	2	1	3
Xinghualing Qu	1	1	1	1	1	2	4	0	2	2	2	0	1	1	0.75	2.74	2.48	4.34	1	0	0	1	1	0	3	1	2
Shuocheng Qu	1	1	1	1	1	2	4	0	2	1	0	0	1	0	1.56	2.58	1.11	4.45	0	0	0	0	0	0	2	1	3
Yuci Qu	1	1	2	1	1	2	4	0	2	1	2	0	1	1	0.88	2.54	3.88	4.64	1	0	0	1	1	0	3	1	2
Shuocheng Qu	1	1	1	1	2	2	4	0	2	0	0	0	1	1	0.99	2.61	1.2	3.96	1	0	0	0	1	0	2	1	3
Shuocheng Qu	1	1	1	1	1	3	4	0	2	2	1	0	1	0	1.53	2.87	1.25	4.76	0	0	0	0	0	1	2	1	2
Xinghualing Qu	1	1	1	1	1	2	4	0	2	0	2	0	0	0	1.2	3.16	0.61	4.65	0	0	0	0	0	0	2	1	3
Xinghualing Qu	1	1	2	1	2	2	4	0	2	1	2	0	1	1	0.73	1.94	3.15	3.97	1	0	0	1	1	0	2	1	2
Lin Xian	0	1	2	1	1	2	4	0	2	0	0	0	1	1	0.9	3.31	2.36	4.92	1	0	0	1	1	0	2	1	1
Shuocheng Qu	1	2	0	1	1	2	4	0	2	1	0	0	1	0	1.73	3.4	1.61	5.5	0	0	0	0	0	0	2	1	2
Yuci Qu	1	1	1	1	1	3	4	0	2	0	1	2	1	0	1.43	2.68	1.68	4.49	0	0	0	0	0	0	2	1	2
Shuocheng Qu	1	2	1	1	1	3	4	0	2	2	1	0	1	0	1.61	3.23	1.28	5.23	0	0	0	0	0	0	1	0	2
Lin Xian	0	1	1	1	2	1	4	0	2	0	0	0	1	0	1.12	1.98	1.75	3.69	0	0	0	0	0	0	1	0	3
Yuci Qu	1	1	0	1	1	2	4	0	2	0	1	0	1	0	1.18	1.92	0.55	3.26	0	0	0	0	0	1	2	1	2
Yuci Qu	1	2	0	1	1	2	4	0	2	0	2	0	1	0	1	2.14	1.01	3.47	1	0	0	0	1	0	2	1	2
Jiang Xian	0	1	2	1	1	2	4	0	2	0	2	0	0	0	1.07	2.29	1.01	3.86	0	0	0	0	0	0	2	1	2
Jiang Xian	0	1	0	1	1	2	4	0	2	0	0	0	1	0	1.13	2.68	0.55	4.01	0	0	0	0	0	0	1	1	3
Huguan Xian	0	1	0	1	1	2	4	0	2	0	0	0	1	0	0.95	2.67	1.4	4.04	1	0	0	0	1	0	2	1	3
Yuci Qu	1	1	1	1	1	2	4	0	2	2	1	0	1	0	1.08	2.85	1	4.21	0	0	0	0	0	0	1	1	1
Huguan Xian	0	1	1	1	1	2	4	0	2	0	0	0	1	0	1.7	2.29	1.14	4.29	0	0	0	0	0	0	1	0	2
Pingding Xian	0	1	0	1	1	2	4	0	2	2	1	0	1	1	0.75	2.82	2.18	4.3	1	0	0	0	1	0	3	1	3
Lin Xian	0	1	0	1	1	2	4	0	2	0	0	0	1	0	0.63	1.67	6.97	4.34	1	0	0	1	1	0	2	1	1
Jiang Xian	0	1	2	1	2	2	4	0	2	1	2	0	1	0	1.21	2.99	1.29	4.38	0	0	0	0	0	0	1	1	2
Huguan Xian	0	1	1	1	1	2	4	0	2	1	1	0	1	1	1.44	2.71	1.08	4.39	0	0	0	0	0	0	2	1	2
Shuocheng Qu	1	1	1	1	1	2	4	0	2	0	0	1	1	0	1.56	2.5	1.08	4.5	0	0	0	0	0	0	2	1	3
Yuci Qu	1	2	1	1	1	2	4	0	2	1	0	0	1	0	1.38	2.83	1.01	4.52	0	0	0	0	0	0	2	1	2
Lin Xian	0	1	1	1	1	2	4	0	2	0	0	0	1	0	0.86	2.46	3.72	4.54	1	0	0	1	1	0	2	1	2
Shuocheng Qu	1	1	2	1	1	2	4	0	2	0	0	0	1	0	1.09	2.58	2.51	4.68	0	0	0	1	1	0	2	1	2
Jiang Xian	0	1	0	1	1	2	4	0	2	0	2	0	1	1	1.05	3.03	1.66	4.79	0	0	0	0	0	0	3	1	2
Shuocheng Qu	1	1	2	1	1	2	4	0	2	1	0	0	0	1	1.55	3.22	1.25	4.99	0	0	0	0	0	0	2	1	3
Yuci Qu	1	1	1	1	1	2	4	0	2	0	1	0	1	0	1.16	3.41	1.95	5.24	0	0	0	0	0	1	2	1	3
Pingding Xian	0	1	1	1	1	2	4	0	2	2	1	0	1	0	1.34	3.64	1.32	5.31	0	0	0	0	0	0	2	1	3
Yuci Qu	1	1	2	1	2	2	4	0	2	0	0	0	0	0	1.49	3.36	1.87	5.42	0	0	0	0	0	0	2	1	2
Yuci Qu	1	2	2	1	1	2	4	0	2	0	0	0	1	1	0.78	3.71	2.75	5.46	1	0	0	1	1	0	3	1	1
Pingding Xian	0	1	1	1	1	2	4	0	2	0	0	0	1	0	1.54	3.45	1.53	5.57	0	0	0	0	0	0	1	0	3
Shuocheng Qu	1	2	1	1	1	2	4	0	2	1	0	0	1	1	1.2	3.87	2.53	6.06	0	0	0	1	1	1	2	1	2
Jiang Xian	0	1	2	1	2	2	4	0	2	1	0	0	1	0	1.07	2.48	0.46	3.81	0	0	0	0	0	0	3	1	1
Lin Xian	0	1	1	1	1	2	4	0	2	0	0	0	1	0	1.49	2.58	1.38	4.42	0	0	0	0	0	0	1	0	2
Lin Xian	0	1	1	1	1	2	4	0	2	0	0	2	1	0	1.55	1.74	0.87	3.48	0	0	0	0	0	0	1	0	3
Jiang Xian	0	1	0	1	1	2	4	0	2	0	2	0	1	0	0.94	2.68	1.53	4.25	1	0	0	0	1	0	1	0	2
Jiang Xian	0	1	1	1	1	3	4	0	2	1	1	0	1	0	1.19	2.27	0.96	3.75	0	0	0	0	0	0	2	1	2
Jiang Xian	0	2	1	1	1	3	4	0	2	0	1	0	1	0	1.25	2.71	0.78	4.07	0	0	0	0	0	0	2	1	2
Lin Xian	0	1	1	1	1	3	4	0	2	0	0	0	1	0	1.17	2.32	1.67	4.13	0	0	0	0	0	0	2	1	2
Yuci Qu	1	1	1	1	1	3	4	0	2	2	0	0	1	0	1.58	2.46	0.76	4.22	0	0	0	0	0	0	2	1	2
Shuocheng Qu	1	1	2	1	1	3	4	0	2	0	0	0	1	1	0.82	2.37	3.02	4.3	1	0	0	1	1	0	1	1	2
Pingding Xian	0	1	0	1	2	3	4	0	2	1	1	0	1	1	1.29	1.26	1.02	2.97	0	0	0	0	0	0	2	0	2
Shuocheng Qu	1	1	0	1	1	2	4	0	2	0	0	0	1	0	1.54	2.21	1.08	4.03	0	0	0	0	0	0	2	1	2
Shuocheng Qu	1	2	0	1	1	2	4	0	2	0	0	0	1	0	1.4	2.72	1.85	4.63	0	0	0	0	0	0	1	0	3
Xinghualing Qu	1	1	1	1	1	1	4	0	2	0	2	0	1	0	0.92	2.19	0.76	3.4	1	0	0	0	1	0	2	1	3
Xinghualing Qu	1	1	0	1	2	2	1	1	3	1	2	0	1	1	0.7	2.5	7.36	6.9	1	0	1	1	1	0	2	1	2
Huguan Xian	0	1	1	1	1	2	1	-9	3	0	1	0	1	0	1.18	5.12	2.3	7.09	0	1	1	1	1	0	1	0	2
Shuocheng Qu	1	1	2	1	1	2	1	0	3	0	0	0	1	0	0.57	0.7	9.66	6.47	1	0	1	1	1	0	1	0	3
Datong Xian	0	1	1	1	1	2	1	1	3	0	2	0	1	0	0.95	4.37	1.98	5.93	1	1	1	0	1	1	1	1	1
Huguan Xian	0	1	2	1	1	2	1	1	3	0	0	0	1	1	1.01	4.39	1.42	5.78	1	1	1	0	1	1	2	1	1
Xinghualing Qu	1	2	2	1	1	2	1	0	3	1	2	0	1	1	0.95	4.17	1.71	5.67	1	1	1	0	1	0	2	1	3
Xinghualing Qu	1	1	1	1	1	2	2	1	3	0	1	0	1	0	1.67	2.57	0.6	4.29	0	0	0	0	0	0	0	0	2
Jiang Xian	0	1	1	1	2	1	2	1	3	1	0	0	1	0	1.28	2.48	0.58	3.79	0	0	0	0	0	0	2	1	1
Shuocheng Qu	1	1	1	1	1	2	2	1	3	0	0	0	1	0	1.06	2.66	1.87	4.29	0	0	0	0	0	0	1	0	2
Pingding Xian	0	1	1	1	1	2	2	1	3	1	2	0	1	0	0.73	1.06	1.26	2.16	1	0	0	0	1	0	2	1	3
Lin Xian	0	1	2	1	1	2	2	1	3	0	1	2	1	1	1.31	2.3	1.87	4.21	0	0	0	0	0	0	1	1	2
Shuocheng Qu	1	1	1	1	1	2	2	1	3	0	0	0	1	1	0.85	3.6	2.34	5.35	1	0	0	1	1	1	0	1	3
Pingding Xian	0	1	2	1	1	2	2	1	3	0	0	0	1	1	1.11	2.26	1.67	3.85	0	0	0	0	0	0	2	0	2
Jiang Xian	0	1	1	1	1	2	2	1	3	0	1	0	1	1	0.94	3.69	1.41	4.87	1	0	0	0	1	0	3	1	3
Lin Xian	0	1	0	1	1	2	2	1	3	0	0	2	1	0	1	2.17	1.81	3.78	1	0	0	0	1	0	2	1	2
Jiang Xian	0	1	1	1	1	2	2	1	3	0	1	1	2	0	0.9	2.37	0.95	3.44	1	0	0	0	1	0	3	1	2
Datong Xian	0	1	2	1	2	2	2	1	3	0	0	0	1	0	1.89	0.9	0.8	3.32	0	0	0	0	0	0	1	0	3
Huguan Xian	0	1	2	1	2	2	2	1	3	0	1	0	1	1	1.18	1.94	0.58	3.21	0	0	0	0	0	0	1	0	1
Jiang Xian	0	1	1	1	1	2	2	1	3	1	0	0	1	1	0.75	2.43	5.66	5.22	1	0	0	1	1	0	2	1	1
Jiang Xian	0	1	1	1	1	2	2	1	3	1	2	0	1	0	0.97	2.31	1.18	3.74	1	0	0	0	1	0	2	1	2
Jiang Xian	0	1	0	1	2	2	2	1	3	1	0	0	1	0	0.95	2.48	2.09	3.82	1	0	0	0	1	0	2	1	2
Jiang Xian	0	1	0	1	2	2	2	1	3	1	2	0	1	0	0.98	3.09	1.02	4.53	1	0	0	0	1	0	3	1	2
Shuocheng Qu	1	1	0	1	2	2	2	1	3	1	0	2	1	0	1.25	2.01	1.72	3.81	0	0	0	0	0	0	1	0	3
Lin Xian	0	1	1	1	2	2	2	1	3	0	0	0	1	0	1.26	2.96	2.05	4.76	0	0	0	0	0	0	2	1	1
Jiang Xian	0	1	1	1	1	2	2	1	3	2	2	0	1	0	1.27	2.55	0.95	4.04	0	0	0	0	0	0	1	1	3
Jiang Xian	0	1	1	1	2	2	2	1	3	2	2	0	1	0	0.94	3.11	1.59	4.65	1	0	0	0	1	1	2	1	2
Pingding Xian	0	2	2	1	2	2	2	1	3	0	0	1	1	1	1.52	1.91	0.77	3.59	0	0	0	0	0	0	1	1	2
Jiang Xian	0	1	0	1	1	2	2	1	3	2	2	0	1	0	0.63	2.37	2.59	4	1	0	0	1	1	0	3	1	2
Lin Xian	0	2	1	1	2	2	2	1	3	0	0	0	1	0	1.52	3.24	1.09	5.07	0	0	0	0	0	0	2	0	2
Pingding Xian	0	2	2	1	1	2	2	1	3	0	2	0	1	1	0.97	3.07	0.76	4.31	1	0	0	0	1	0	1	1	2
Jiang Xian	0	1	1	1	1	2	2	1	3	2	2	1	1	1	1.06	2	0.72	3.41	0	0	0	0	0	0	2	1	3
Jiang Xian	0	1	1	1	1	2	2	1	3	2	2	0	0	1	1.12	2.01	0.95	3.78	0	0	0	0	0	0	1	0	2
Jiang Xian	0	1	1	1	2	2	2	0	3	0	0	0	1	0	1.73	3.07	1.18	5.15	0	0	0	0	0	0	1	1	3
Huguan Xian	0	1	2	1	2	3	2	1	3	0	1	0	1	0	0.81	2.49	1.49	3.79	1	0	0	0	1	0	2	1	1
Jiang Xian	0	1	0	1	2	3	2	1	3	1	0	0	1	0	0.97	3.44	2.38	5.3	1	0	0	1	1	0	1	1	2
Jiang Xian	0	1	2	1	1	3	2	1	3	0	0	0	1	1	0.95	2.96	1.85	4.41	1	0	0	0	1	0	2	1	3
Jiang Xian	0	1	1	1	2	3	2	1	3	0	0	0	1	0	0.96	2.43	0.93	3.58	1	0	0	0	1	0	2	1	1
Yuci Qu	1	1	1	1	2	2	3	-9	3	0	0	0	0	1	1.03	2.07	0.73	3.29	1	0	0	0	1	0	2	1	2
Shuocheng Qu	1	1	2	1	1	2	1	-9	3	0	0	0	2	1	0.96	2.22	2.24	3.98	1	0	0	0	1	1	3	1	2
Yuci Qu	1	1	2	1	2	2	3	-9	3	2	2	1	1	0	0.99	4.1	1.54	5.63	1	0	0	0	1	0	3	1	1
Xinghualing Qu	1	1	1	1	1	2	1	1	3	0	1	0	1	0	0.9	3.01	1.79	4.43	1	0	0	0	1	1	2	1	2
Jiang Xian	0	1	1	1	1	2	1	0	3	0	2	0	1	0	0.95	2.64	1.91	3.96	1	0	0	0	1	0	2	1	2
Xinghualing Qu	1	1	1	1	1	2	1	1	3	0	0	0	1	1	0.86	3.59	0.88	4.75	1	0	0	0	1	0	3	1	2
Xinghualing Qu	1	1	1	1	1	2	1	1	3	0	0	0	1	1	0.84	2.35	4.67	4.7	1	0	0	1	1	0	2	1	2
Xinghualing Qu	1	1	1	1	2	2	1	1	3	1	0	0	1	1	1.27	4.75	1.67	6.56	0	1	1	0	1	0	2	1	1
Lin Xian	0	1	1	1	2	2	3	1	3	0	0	0	1	0	1.39	3.74	1.34	5.49	0	0	0	0	0	0	1	0	2
Xinghualing Qu	1	1	1	1	1	2	1	1	3	0	1	0	1	0	0.98	3.36	1.75	4.86	1	0	0	0	1	0	1	0	2
Xinghualing Qu	1	1	1	1	2	2	3	1	3	1	1	0	1	0	1.14	3.09	1.39	4.65	0	0	0	0	0	1	1	0	2
Xinghualing Qu	1	1	2	1	1	2	1	0	3	0	0	0	1	1	0.8	1.32	1.73	2.72	1	0	0	0	1	1	3	1	2
Xinghualing Qu	1	1	2	1	1	2	1	1	3	1	1	0	1	0	1.2	3.46	1.42	5.04	0	0	0	0	0	0	1	1	3
Lin Xian	0	1	1	1	2	2	3	1	3	0	0	0	1	0	1.27	2.92	1.45	4.63	0	0	0	0	0	0	2	1	1
Lin Xian	0	1	1	1	1	2	1	1	3	0	0	0	1	0	1.33	2.37	4.89	4.99	0	0	0	1	1	0	2	1	2
Xinghualing Qu	1	1	1	1	1	2	1	1	3	0	2	0	1	0	0.91	2.98	1.56	4.35	1	0	0	0	1	0	2	1	1
Xinghualing Qu	1	1	1	1	1	2	1	1	3	2	1	0	1	1	0.86	2.84	1.18	4.1	1	0	0	0	1	0	3	1	1
Xinghualing Qu	1	1	1	1	1	2	1	1	3	2	1	0	1	0	0.92	4.1	1.96	5.6	1	0	0	0	1	0	3	1	2
Lin Xian	0	1	2	1	1	2	1	1	3	1	0	2	1	0	0.88	3.95	2.16	5.47	1	0	0	0	1	0	1	0	2
Xinghualing Qu	1	1	2	1	1	2	3	0	3	0	2	0	1	0	1.16	2.17	1.56	3.82	0	0	0	0	0	0	1	0	1
Lin Xian	0	1	2	1	1	2	3	1	3	0	0	0	0	1	0.95	2.47	1.45	3.89	1	0	0	0	1	0	1	0	3
Lin Xian	0	1	0	1	1	2	1	1	3	0	0	0	1	0	1.6	1.79	0.94	3.63	0	0	0	0	0	0	1	0	2
Xinghualing Qu	1	2	2	1	1	2	1	0	3	1	0	0	1	1	1.36	3.54	1.42	5.44	0	0	0	0	0	0	2	1	1
Xinghualing Qu	1	1	2	1	1	2	1	1	3	1	1	0	1	1	0.98	3.29	0.99	4.75	1	0	0	0	1	0	3	1	1
Xinghualing Qu	1	1	2	1	1	2	1	1	3	1	1	0	1	0	1.16	2.81	1.57	4.45	0	0	0	0	0	0	2	1	3
Xinghualing Qu	1	1	2	1	1	2	1	1	3	2	2	0	1	1	0.72	2.84	3.5	4.84	1	0	0	1	1	0	2	1	2
Xinghualing Qu	1	1	1	1	1	2	1	1	3	0	0	2	1	0	0.96	3.49	2.33	5.08	1	0	0	1	1	0	2	1	2
Xinghualing Qu	1	2	1	1	1	2	1	1	3	1	0	0	1	0	1.07	3.51	1.73	5.12	0	0	0	0	0	0	3	1	2
Xinghualing Qu	1	2	1	1	1	2	1	0	3	0	2	0	1	0	1.99	2.42	0.66	4.55	0	0	0	0	0	0	1	0	2
Xinghualing Qu	1	2	2	1	1	2	1	1	3	0	0	0	1	0	1.51	3.37	1.49	5.29	0	0	0	0	0	0	2	1	1
Xinghualing Qu	1	1	1	1	1	3	1	1	3	0	0	0	1	1	1.32	3.7	2.21	5.78	0	0	0	0	0	1	2	1	2
Xinghualing Qu	1	1	1	1	2	2	3	0	3	1	1	0	1	0	0.89	2.92	1.78	4.4	1	0	0	0	1	1	3	1	1
Xinghualing Qu	1	1	2	1	1	2	1	0	3	1	1	0	1	0	1.4	1.87	0.67	3.47	0	0	0	0	0	0	1	1	1
Pingding Xian	0	2	1	1	2	1	3	1	3	2	1	0	1	1	1.23	2.74	1.71	4.66	0	0	0	0	0	1	2	1	1
Shuocheng Qu	1	1	1	1	1	2	1	1	3	1	2	0	1	0	1.17	3.34	1.84	5.09	0	0	0	0	0	0	1	0	3
Xinghualing Qu	1	1	1	1	1	2	1	1	3	1	2	0	1	0	1.27	3.41	1.74	5.37	0	0	0	0	0	0	1	0	3
Pingding Xian	0	1	0	1	2	2	3	1	3	0	0	0	1	0	1.03	3.65	1.52	5.27	1	0	0	0	1	0	2	1	3
Xinghualing Qu	1	1	2	1	1	2	1	1	3	0	1	0	1	1	0.8	3.19	3.43	4.98	1	0	0	1	1	0	2	1	3
Shuocheng Qu	1	1	1	1	1	2	1	1	3	0	0	0	1	0	1.56	4.51	1.69	6.7	0	1	1	0	1	0	2	1	3
Shuocheng Qu	1	1	0	1	1	3	1	1	3	1	1	0	1	0	1.37	3.27	0.98	4.98	0	0	0	0	0	0	2	1	2
Datong Xian	0	1	0	1	1	3	1	1	3	0	0	0	1	1	1.3	2.41	0.7	3.88	0	0	0	0	0	0	1	0	3
Pingding Xian	0	1	2	1	2	1	3	-9	3	1	1	0	1	0	1.06	2.67	1.01	3.95	0	0	0	0	0	0	3	1	1
Datong Xian	0	2	2	1	1	1	1	1	3	0	0	0	1	0	1.1	3.28	2.46	5.26	0	0	0	1	1	0	1	1	2
Lin Xian	0	1	0	1	1	1	1	1	3	0	0	0	1	0	0.83	2.15	1.04	3.31	1	0	0	0	1	0	1	0	3
Jiang Xian	0	1	0	1	1	1	1	1	3	0	2	0	1	0	0.94	2.13	0.83	3.48	1	0	0	0	1	0	1	0	2
Shuocheng Qu	1	1	0	1	1	1	1	0	3	0	0	0	1	1	0.96	1.99	1.72	3.63	1	0	0	0	1	0	2	1	2
Datong Xian	0	1	1	1	1	1	1	1	3	1	0	0	1	0	0.82	3.16	1.33	4.4	1	0	0	0	1	1	1	0	3
Jiang Xian	0	1	1	1	2	1	3	1	3	0	0	0	1	0	1.2	2.18	1.12	3.7	0	0	0	0	0	0	1	0	2
Jiang Xian	0	1	2	1	2	1	3	1	3	0	2	0	1	0	1.75	2.15	0.63	4.32	0	0	0	0	0	0	1	1	1
Datong Xian	0	1	2	1	1	1	1	1	3	0	0	0	1	1	2.09	2.94	0.62	5.22	0	0	0	0	0	0	1	0	3
Lin Xian	0	2	2	1	1	1	1	1	3	0	0	0	1	1	1.06	3.58	1.69	5.13	0	0	0	0	0	0	1	1	1
Jiang Xian	0	1	2	1	1	1	3	1	3	0	1	0	1	1	1.05	2.49	1.05	3.91	0	0	0	0	0	0	3	1	2
Pingding Xian	0	2	2	1	1	2	1	-9	3	1	1	0	1	1	1.72	3.01	1.45	5.13	0	0	0	0	0	0	3	1	1
Huguan Xian	0	1	2	1	1	2	1	-9	3	0	0	0	2	1	1.4	2.69	1.75	4.62	0	0	0	0	0	0	1	1	1
Yuci Qu	1	1	2	1	1	2	1	-9	3	0	1	0	2	1	0.83	3.65	1.83	5.19	1	0	0	0	1	0	2	1	1
Shuocheng Qu	1	1	2	1	1	2	1	-9	3	0	0	0	1	0	0.96	3.28	1.01	4.61	1	0	0	0	1	0	1	0	1
Shuocheng Qu	1	1	1	1	1	2	1	-9	3	0	0	0	1	0	1.23	2.03	0.81	3.55	0	0	0	0	0	0	1	1	2
Huguan Xian	0	1	1	1	1	2	1	-9	3	0	0	0	1	0	0.79	2.18	2.16	3.58	1	0	0	0	1	0	1	1	3
Huguan Xian	0	1	1	1	1	2	1	-9	3	0	0	0	1	0	0.8	2.39	1.67	3.65	1	0	0	0	1	0	2	1	3
Shuocheng Qu	1	2	1	1	1	2	1	-9	3	0	0	0	1	0	0.66	2.64	1.72	4	1	0	0	0	1	0	1	1	1
Pingding Xian	0	1	1	1	2	2	1	-9	3	1	0	0	1	0	1.85	2.21	1.05	4.25	0	0	0	0	0	0	3	1	3
Yuci Qu	1	1	1	1	1	2	1	-9	3	0	0	0	1	0	1.93	2.19	0.72	4.32	0	0	0	0	0	0	1	0	3
Huguan Xian	0	1	2	1	1	2	1	-9	3	0	0	0	1	1	1.75	2.67	1.15	4.72	0	0	0	0	0	0	1	1	1
Huguan Xian	0	1	0	1	1	2	1	-9	3	0	1	0	1	1	1.34	3.28	1.11	4.99	0	0	0	0	0	0	3	1	2
Yuci Qu	1	1	2	1	2	2	3	-9	3	1	0	0	1	1	1.12	3.7	1.14	5.23	0	0	0	0	0	0	2	1	1
Huguan Xian	0	1	1	1	1	2	1	-9	3	0	0	0	1	0	1.56	3.31	1.71	5.3	0	0	0	0	0	0	2	1	3
Huguan Xian	0	1	1	1	1	2	1	-9	3	0	0	2	1	0	0.88	2.9	1.36	4.14	1	0	0	0	1	0	1	0	3
Pingding Xian	0	1	1	1	1	2	3	0	3	1	1	0	1	0	1.25	1.18	0.92	2.69	0	0	0	0	0	0	2	1	2
Shuocheng Qu	1	1	2	1	1	2	1	1	3	0	0	0	1	0	1.25	3.42	2.38	5.55	0	0	0	1	1	0	3	1	2
Shuocheng Qu	1	1	1	1	1	2	1	1	3	0	0	0	1	0	1.72	2.16	0.82	4.21	0	0	0	0	0	0	2	0	2
Pingding Xian	0	1	2	1	1	2	1	1	3	1	2	0	1	1	1.13	1.57	0.63	2.98	0	0	0	0	0	0	3	1	1
Jiang Xian	0	1	2	1	2	2	3	1	3	0	2	0	1	1	1.22	3.5	1.06	5.03	0	0	0	0	0	0	2	1	3
Shuocheng Qu	1	2	1	1	1	2	1	1	3	0	0	0	1	0	1.25	2.63	1.79	4.39	0	0	0	0	0	0	1	1	2
Shuocheng Qu	1	1	0	1	1	2	1	1	3	0	0	0	1	1	1.29	2.32	1.07	3.94	0	0	0	0	0	0	2	1	2
Datong Xian	0	1	2	1	1	2	1	1	3	0	0	0	1	1	1.38	2.08	1.33	3.93	0	0	0	0	0	0	3	1	2
Pingding Xian	0	1	2	1	1	2	1	1	3	2	1	0	1	1	0.93	1.99	2.96	3.91	1	0	0	1	1	0	2	1	2
Yuci Qu	1	1	1	1	2	2	1	1	3	0	0	1	1	0	1.03	2.85	1.18	4.3	1	0	0	0	1	0	2	1	1
Pingding Xian	0	1	1	1	1	2	1	1	3	0	1	0	1	0	0.83	2.11	4.16	4.01	1	0	0	1	1	0	1	0	2
Datong Xian	0	1	0	1	1	2	1	1	3	2	1	0	2	0	1.17	3.34	0.88	4.81	0	0	0	0	0	0	1	0	3
Pingding Xian	0	1	2	1	1	2	1	1	3	0	2	0	1	1	0.97	2.72	2.05	4.24	1	0	0	0	1	0	2	1	3
Pingding Xian	0	1	1	1	2	2	1	1	3	0	1	2	1	1	0.93	2.52	2.21	4.18	1	0	0	0	1	0	3	1	2
Shuocheng Qu	1	2	1	1	1	2	1	1	3	0	0	0	1	0	1.25	2.57	1.96	4.34	0	0	0	0	0	0	1	1	2
Lin Xian	0	1	1	1	1	2	1	1	3	0	0	0	1	0	0.64	2.63	2	3.95	1	0	0	0	1	0	2	0	1
Datong Xian	0	1	0	1	1	2	1	1	3	1	0	0	1	0	1.33	2.21	0.72	3.68	0	0	0	0	0	0	0	0	3
Huguan Xian	0	1	2	1	1	2	1	1	3	0	1	0	1	0	1.56	2.79	1.22	4.78	0	0	0	0	0	0	1	1	1
Pingding Xian	0	1	1	1	1	2	1	1	3	0	2	0	1	1	1.11	2.14	0.89	3.53	0	0	0	0	0	0	3	1	1
Datong Xian	0	1	2	1	2	2	3	0	3	0	0	0	2	0	1.2	1.23	0.67	2.63	0	0	0	0	0	0	0	0	1
Huguan Xian	0	1	2	1	1	2	1	1	3	0	0	0	1	1	0.87	2.61	0.7	3.59	1	0	0	0	1	0	1	1	3
Huguan Xian	0	1	1	1	2	2	1	1	3	0	2	0	1	1	0.81	3.77	1.36	5.12	1	0	0	0	1	0	1	0	2
Yuci Qu	1	1	1	1	1	2	1	1	3	0	0	0	1	0	0.89	2.31	0.83	3.47	1	0	0	0	1	0	2	0	2
Shuocheng Qu	1	1	1	1	1	2	1	1	3	0	0	0	1	0	1.26	4.4	2.24	6.41	0	1	1	0	1	0	1	0	2
Datong Xian	0	1	1	1	1	2	1	1	3	1	1	0	1	0	1.7	3.96	1.63	6.23	0	0	1	0	1	0	1	0	3
Lin Xian	0	1	1	1	1	2	1	1	3	0	0	0	1	1	0.95	3.05	5.94	5.99	1	0	0	1	1	0	3	1	3
Datong Xian	0	1	1	1	1	2	1	1	3	1	0	0	1	0	1.08	3.49	3.87	5.85	0	0	0	1	1	0	3	1	1
Pingding Xian	0	1	0	1	1	2	1	1	3	0	0	0	1	0	0.91	2.83	1.26	4.22	1	0	0	0	1	0	2	0	2
Lin Xian	0	1	2	1	1	2	1	1	3	0	0	2	1	0	1.11	2.42	1.42	3.91	0	0	0	0	0	0	1	0	3
Yuci Qu	1	1	1	1	1	2	1	1	3	1	0	0	1	1	1.21	3.5	0.91	4.94	0	0	0	0	0	0	1	0	3
Datong Xian	0	1	1	1	2	2	3	1	3	0	1	0	1	0	0.91	3.41	1.24	4.71	1	0	0	0	1	0	2	0	3
Shuocheng Qu	1	1	1	1	1	2	1	1	3	2	0	0	1	0	1.24	4.41	1.05	6.1	0	1	1	0	1	0	1	0	1
Huguan Xian	0	1	1	1	1	2	1	1	3	0	0	0	1	0	0.94	2.76	1.97	4.19	1	0	0	0	1	0	2	1	3
Shuocheng Qu	1	1	0	1	1	2	1	1	3	0	0	0	1	0	1.19	2.09	0.7	3.48	0	0	0	0	0	0	1	0	1
Shuocheng Qu	1	1	0	1	1	2	1	1	3	0	0	0	1	0	0.95	2.69	2.21	4.48	1	0	0	0	1	0	0	0	2
Datong Xian	0	1	2	1	1	2	1	1	3	0	0	0	1	1	1.12	3.08	1.22	4.87	0	0	0	0	0	0	1	0	3
Huguan Xian	0	1	2	1	1	2	1	1	3	1	0	0	1	1	0.91	3.3	1.19	4.46	1	0	0	0	1	0	2	1	3
Lin Xian	0	1	1	1	1	2	1	1	3	0	2	0	1	0	1.4	2.01	0.64	3.6	0	0	0	0	0	0	1	1	3
Pingding Xian	0	1	1	1	1	2	1	1	3	2	1	0	1	1	1.19	3.11	2.24	5	0	0	0	0	0	0	2	0	3
Huguan Xian	0	1	1	1	1	2	1	1	3	0	1	0	1	1	1.21	2.35	0.9	3.79	0	0	0	0	0	0	1	0	2
Huguan Xian	0	1	1	1	1	2	1	1	3	2	0	0	1	1	1.21	2.74	1.41	4.44	0	0	0	0	0	0	1	0	3
Lin Xian	0	1	1	1	1	2	1	1	3	0	0	0	1	0	1.29	1.8	1.36	3.53	0	0	0	0	0	0	1	0	2
Datong Xian	0	1	1	1	2	2	1	1	3	0	1	0	1	0	1.14	1.95	0.71	3.42	0	0	0	0	0	0	1	0	3
Yuci Qu	1	1	1	1	1	2	1	1	3	0	0	0	1	0	1	3.41	1.63	4.95	1	0	0	0	1	0	1	1	2
Shuocheng Qu	1	1	1	1	1	2	1	1	3	0	0	0	1	0	1.45	2.76	0.97	4.61	0	0	0	0	0	0	2	0	3
Yuci Qu	1	1	1	1	1	2	1	1	3	0	0	0	1	0	1.07	2.87	1.6	4.49	0	0	0	0	0	0	2	0	3
Yuci Qu	1	1	1	1	1	2	1	1	3	0	1	0	1	0	1.3	2.24	1.56	4.06	0	0	0	0	0	0	0	0	2
Pingding Xian	0	1	0	1	2	2	3	1	3	2	2	0	1	1	0.82	3.26	1.67	4.62	1	0	0	0	1	0	2	1	1
Lin Xian	0	1	0	1	1	2	1	1	3	0	2	0	1	0	0.85	2.06	2.08	3.59	1	0	0	0	1	0	2	0	2
Huguan Xian	0	1	0	1	1	2	1	1	3	0	0	0	1	1	1.89	2.41	0.84	4.41	0	0	0	0	0	0	1	0	3
Huguan Xian	0	1	0	1	1	2	1	0	3	0	0	0	1	0	1.22	2.93	0.84	4.4	0	0	0	0	0	0	1	1	3
Jiang Xian	0	1	2	1	1	2	1	1	3	0	0	0	1	0	1.01	2.16	0.82	3.56	1	0	0	0	1	0	1	0	2
Pingding Xian	0	1	2	1	2	2	3	1	3	1	0	0	1	1	1.05	2.24	1.25	3.71	0	0	0	0	0	0	3	1	2
Yuci Qu	1	1	1	1	2	2	1	1	3	0	0	0	1	1	0.92	2.48	1.24	3.8	1	0	0	0	1	0	3	1	3
Lin Xian	0	1	1	1	1	2	1	1	3	0	0	0	1	0	0.81	1.86	0.89	2.93	1	0	0	0	1	0	1	0	2
Huguan Xian	0	1	1	1	1	2	1	1	3	0	0	2	1	0	0.93	1.5	0.77	2.68	1	0	0	0	1	0	1	0	3
Yuci Qu	1	1	1	1	1	2	1	1	3	0	0	0	1	1	0.9	1.68	2.22	3.36	1	0	0	0	1	0	1	0	2
Jiang Xian	0	1	1	1	1	2	1	1	3	2	1	0	1	0	0.91	3.28	1.57	4.68	1	0	0	0	1	0	2	1	3
Lin Xian	0	1	1	1	1	2	1	1	3	0	0	0	0	0	1.35	2.28	0.85	3.89	0	0	0	0	0	0	1	0	3
Datong Xian	0	1	2	1	1	2	1	0	3	0	0	0	1	0	0.95	0.76	0.55	1.97	1	0	0	0	1	1	1	0	1
Huguan Xian	0	1	2	1	2	2	3	0	3	0	0	2	1	1	1.32	4.45	1.65	6.31	0	1	1	0	1	0	2	0	2
Lin Xian	0	1	2	1	1	2	1	0	3	0	0	0	1	0	1.34	2.07	1.24	3.78	0	0	0	0	0	0	1	0	2
Datong Xian	0	1	2	1	1	2	1	1	3	0	0	0	1	1	1.06	2.61	1.17	4.2	0	0	0	0	0	1	1	0	2
Datong Xian	0	1	2	1	1	2	1	1	3	0	1	0	1	0	1.27	2.12	1.78	3.97	0	0	0	0	0	1	1	0	3
Datong Xian	0	1	2	1	1	2	1	1	3	0	1	0	1	1	1.51	2.15	2.35	4.45	0	0	0	1	1	0	1	1	3
Datong Xian	0	1	2	1	1	2	3	1	3	0	0	0	1	0	1.59	2.01	0.79	3.97	0	0	0	0	0	0	1	0	2
Lin Xian	0	1	2	1	1	2	1	1	3	0	0	2	0	1	1.31	2.9	1.1	4.54	0	0	0	0	0	0	1	0	2
Datong Xian	0	1	2	1	2	2	3	1	3	2	1	1	1	1	1.35	4.74	1.87	6.62	0	1	1	0	1	0	2	1	3
Jiang Xian	0	1	2	1	1	2	1	1	3	1	2	0	1	1	1.08	1.95	1.45	3.7	0	0	0	0	0	0	2	1	2
Huguan Xian	0	1	2	1	1	2	1	1	3	0	0	0	1	0	1.13	2.19	0.51	3.49	0	0	0	0	0	0	1	0	2
Datong Xian	0	1	2	1	1	2	1	1	3	1	0	0	1	1	0.94	1.56	1.44	3.17	1	0	0	0	1	0	3	1	2
Lin Xian	0	1	2	1	1	2	1	1	3	0	0	2	1	0	1.79	3.96	1.11	5.98	0	0	0	0	0	0	1	0	2
Datong Xian	0	1	1	1	1	2	1	1	3	0	0	0	1	0	0.92	2.53	1.65	4.01	1	0	0	0	1	0	2	1	2
Datong Xian	0	1	1	1	2	2	3	1	3	0	2	0	1	1	0.57	1.97	4.77	4.51	1	0	0	1	1	0	2	1	2
Lin Xian	0	1	1	1	1	2	1	1	3	0	1	0	1	1	1.23	2.22	0.8	3.75	0	0	0	0	0	0	1	0	2
Datong Xian	0	1	1	1	1	2	1	1	3	1	0	0	1	1	0.99	2.27	1.01	3.59	1	0	0	0	1	0	2	0	3
Jiang Xian	0	1	1	1	1	2	1	1	3	0	1	0	0	0	1.06	1.19	0.79	2.47	0	0	0	0	0	0	1	0	1
Datong Xian	0	1	1	1	1	2	1	1	3	0	0	0	1	0	0.93	3.64	2.58	5.49	1	0	0	1	1	1	3	1	3
Datong Xian	0	1	1	1	1	2	1	1	3	0	0	0	1	0	1.47	2.93	0.65	4.5	0	0	0	0	0	0	1	0	3
Datong Xian	0	1	1	1	1	2	1	1	3	1	0	0	1	1	1.05	2.37	1.54	3.93	0	0	0	0	0	0	2	1	3
Huguan Xian	0	1	1	1	1	2	1	1	3	0	0	0	1	0	1.13	2.86	0.84	4.33	0	0	0	0	0	0	1	0	2
Lin Xian	0	1	1	1	1	2	1	1	3	0	0	0	1	0	1.04	2.9	1.25	4.26	0	0	0	0	0	0	2	0	3
Jiang Xian	0	1	1	1	1	2	1	1	3	0	2	0	1	0	1.16	2.31	0.65	3.86	0	0	0	0	0	0	1	0	2
Datong Xian	0	1	1	1	2	2	3	1	3	1	0	0	1	0	0.9	2.1	1.31	3.5	1	0	0	0	1	0	2	1	3
Huguan Xian	0	1	1	1	1	2	1	1	3	0	0	0	1	0	1.25	2.73	1.06	4.36	0	0	0	0	0	0	1	0	3
Huguan Xian	0	1	1	1	1	2	1	1	3	0	0	0	1	0	1.4	2.89	1.1	4.55	0	0	0	0	0	0	1	0	2
Shuocheng Qu	1	1	1	1	1	2	1	1	3	0	0	0	1	0	1.07	2.92	1.68	4.52	0	0	0	0	0	0	1	1	2
Lin Xian	0	1	1	1	1	2	1	1	3	0	0	0	1	1	1.04	2	1.44	3.58	0	0	0	0	0	0	2	1	1
Yuci Qu	1	2	1	1	1	2	1	1	3	1	0	0	1	0	0.8	2.35	3.04	4.11	1	0	0	1	1	0	2	1	2
Shuocheng Qu	1	1	1	1	2	2	1	1	3	1	0	0	1	1	1.28	1.78	1.56	3.62	0	0	0	0	0	0	1	0	2
Lin Xian	0	1	1	1	1	2	1	1	3	0	1	0	1	0	1.03	2.41	2.18	4.19	1	0	0	0	1	0	1	0	3
Jiang Xian	0	1	1	1	1	2	3	1	3	0	0	0	0	0	0.92	1.63	0.64	2.69	1	0	0	0	1	0	1	0	1
Pingding Xian	0	1	0	1	2	2	3	1	3	2	1	0	0	1	1.14	2.26	0.89	3.72	0	0	0	0	0	1	1	1	3
Pingding Xian	0	1	0	1	2	2	3	1	3	2	1	0	1	1	1.03	3.02	2.19	4.73	1	0	0	0	1	1	3	1	3
Shuocheng Qu	1	1	0	1	1	2	1	1	3	0	0	0	1	0	0.92	3.2	3.08	5.54	1	0	0	1	1	1	1	0	2
Huguan Xian	0	1	0	1	1	2	1	1	3	0	0	0	1	0	1.13	3.29	1.39	4.71	0	0	0	0	0	0	3	1	3
Shuocheng Qu	1	1	0	1	1	2	1	1	3	1	0	0	1	0	1	1.94	1.53	3.43	1	0	0	0	1	0	2	1	3
Yuci Qu	1	1	1	1	1	2	1	0	3	0	1	0	1	1	0.78	1.81	3.2	3.62	1	0	0	1	1	0	2	1	3
Huguan Xian	0	1	2	1	1	2	1	1	3	0	1	0	1	1	1.38	2.46	1.31	4.13	0	0	0	0	0	0	1	1	2
Yuci Qu	1	1	2	1	1	2	1	1	3	1	0	0	0	1	0.68	2.14	3.71	4.69	1	0	0	1	1	1	3	1	2
Huguan Xian	0	1	2	2	1	2	1	1	3	0	0	0	1	1	1.05	3.55	1.54	5.02	0	0	0	0	0	0	2	1	2
Datong Xian	0	1	1	1	1	2	1	1	3	1	1	0	1	0	0.81	2.83	1.52	4.27	1	0	0	0	1	0	2	1	3
Pingding Xian	0	1	1	1	1	2	3	1	3	1	0	0	1	1	0.89	2.28	1.35	3.68	1	0	0	0	1	0	3	1	2
Shuocheng Qu	1	1	0	1	1	2	1	1	3	0	0	0	0	0	0.98	3.44	2.35	5.22	1	0	0	1	1	0	2	1	3
Shuocheng Qu	1	2	1	1	1	2	1	0	3	0	1	0	1	0	1.3	2.06	1.44	3.77	0	0	0	0	0	1	3	1	2
Lin Xian	0	1	1	1	1	2	1	1	3	0	0	2	1	1	1.71	2.48	1.25	4.54	0	0	0	0	0	0	1	0	2
Huguan Xian	0	1	1	1	1	2	1	1	3	0	1	0	1	1	0.93	2.82	1.33	4.11	1	0	0	0	1	0	2	1	2
Jiang Xian	0	1	1	1	1	2	1	1	3	0	2	0	1	1	0.96	1.73	0.73	3	1	0	0	0	1	0	1	0	3
Shuocheng Qu	1	1	1	1	1	2	1	1	3	0	0	0	1	0	0.85	2.46	1.85	3.88	1	0	0	0	1	0	1	0	2
Lin Xian	0	1	1	1	1	2	1	1	3	0	0	0	1	0	1.25	2.69	0.93	4.24	0	0	0	0	0	0	2	1	2
Pingding Xian	0	1	0	1	1	2	1	1	3	1	2	0	1	0	0.68	2.38	1.37	3.52	1	0	0	0	1	0	1	1	1
Jiang Xian	0	1	2	1	2	2	3	0	3	0	0	0	1	0	1.12	3.14	1.12	5.03	0	0	0	0	0	0	1	1	1
Huguan Xian	0	1	2	1	1	2	1	1	3	0	0	0	1	1	1.24	3.96	0.7	5.57	0	0	0	0	0	0	1	1	1
Huguan Xian	0	1	2	1	1	2	1	1	3	0	2	0	1	1	0.66	1.4	1.5	2.61	1	0	0	0	1	0	1	1	2
Datong Xian	0	1	2	1	2	2	1	1	3	0	1	0	1	0	1.27	3.54	1.56	5.35	0	0	0	0	0	1	1	0	3
Datong Xian	0	1	2	1	1	2	1	1	3	0	0	2	1	0	1.54	3.95	1.08	5.93	0	0	0	0	0	0	1	0	3
Huguan Xian	0	1	1	1	1	2	1	1	3	0	0	0	1	1	1.09	3.3	1.33	4.71	0	0	0	0	0	0	3	1	3
Pingding Xian	0	1	1	1	2	2	3	1	3	2	1	0	1	0	1.13	3.17	1	4.7	0	0	0	0	0	0	1	1	3
Shuocheng Qu	1	1	1	1	1	2	1	1	3	0	2	0	1	0	0.91	2.86	2.43	4.51	1	0	0	1	1	0	1	0	2
Shuocheng Qu	1	1	1	1	1	2	1	1	3	1	0	0	1	0	1.18	3.71	2.03	5.46	0	0	0	0	0	0	1	0	3
Lin Xian	0	1	1	1	2	2	1	1	3	0	0	2	1	0	1.2	2.39	1.35	3.98	0	0	0	0	0	0	1	0	1
Yuci Qu	1	1	1	1	1	2	1	1	3	0	0	0	1	0	1.08	2.84	1.8	4.52	0	0	0	0	0	0	2	1	2
Pingding Xian	0	1	0	1	2	2	3	1	3	1	1	0	0	0	1.45	2.76	0.99	4.41	0	0	0	0	0	0	3	1	3
Jiang Xian	0	1	1	1	1	2	1	1	3	0	2	0	1	1	0.98	2.5	2.11	4.3	1	0	0	0	1	0	2	1	3
Lin Xian	0	1	1	1	1	2	1	1	3	0	0	0	1	0	1.11	2.62	1.49	4.23	0	0	0	0	0	0	1	0	2
Lin Xian	0	1	1	1	2	2	3	0	3	0	0	2	1	1	1.53	1.94	0.97	3.76	0	0	0	0	0	0	2	0	2
Lin Xian	0	1	2	1	1	2	1	1	3	0	0	0	1	0	1.03	1.86	1.57	3.47	1	0	0	0	1	0	0	0	2
Huguan Xian	0	1	2	1	1	2	1	1	3	0	1	0	1	1	0.96	3.58	1.25	4.95	1	0	0	0	1	0	1	1	2
Huguan Xian	0	1	2	1	1	2	1	1	3	0	0	0	1	1	0.96	2.26	1.58	3.69	1	0	0	0	1	0	2	1	1
Huguan Xian	0	1	1	1	1	2	1	1	3	0	0	0	1	0	0.99	1.77	0.59	2.95	1	0	0	0	1	0	1	0	3
Lin Xian	0	1	1	1	2	2	3	1	3	0	0	2	1	1	1.62	2.15	0.68	4.02	0	0	0	0	0	0	1	0	2
Shuocheng Qu	1	1	1	1	1	2	1	1	3	0	0	0	1	0	0.67	2.12	7.65	6.14	1	0	0	1	1	1	2	1	2
Lin Xian	0	1	0	1	2	2	3	1	3	0	0	0	1	0	0.86	2.51	2.97	4.36	1	0	0	1	1	0	1	0	2
Huguan Xian	0	1	0	1	1	2	1	1	3	0	0	0	1	0	1.22	3.52	1.5	5.16	0	0	0	0	0	0	1	1	2
Datong Xian	0	2	2	1	1	2	1	1	3	0	0	0	1	1	1.05	1.4	1.47	2.98	0	0	0	0	0	0	3	1	2
Datong Xian	0	2	1	1	1	2	1	0	3	0	0	0	1	0	1.3	4.03	1.32	6.04	0	0	0	0	0	0	1	0	2
Lin Xian	0	1	2	1	1	2	1	1	3	0	0	0	1	0	0.82	1.97	1.07	3.12	1	0	0	0	1	0	2	1	3
Datong Xian	0	1	1	1	1	2	1	1	3	2	1	0	1	1	1.28	3.53	1.86	5.41	0	0	0	0	0	0	2	1	3
Huguan Xian	0	1	1	1	1	2	1	1	3	0	0	0	1	0	1	1.89	2.3	3.55	1	0	0	1	1	0	2	1	2
Yuci Qu	1	1	1	1	1	2	3	1	3	0	0	0	1	1	1.11	2.65	0.93	4.03	0	0	0	0	0	0	2	0	3
Lin Xian	0	1	1	1	1	2	1	1	3	0	0	0	1	0	1.16	2.8	1.95	4.59	0	0	0	0	0	0	2	1	1
Yuci Qu	1	1	1	1	1	2	1	1	3	0	0	0	1	0	1.04	3.19	1.31	4.55	0	0	0	0	0	0	2	1	3
Lin Xian	0	1	2	1	1	2	1	1	3	0	0	0	1	0	1.29	2.99	2.82	5.41	0	0	0	1	1	0	2	0	2
Pingding Xian	0	1	1	1	1	2	3	1	3	1	1	0	1	1	0.8	2.67	1.85	4.17	1	0	0	0	1	0	3	1	2
Datong Xian	0	2	2	1	1	2	1	0	3	1	1	2	1	1	1.3	3.06	2.06	5.08	0	0	0	0	0	0	3	1	2
Huguan Xian	0	2	1	1	1	2	1	0	3	0	0	0	1	0	1.29	3	0.69	4.41	0	0	0	0	0	0	3	1	2
Datong Xian	0	1	2	1	1	2	1	1	3	0	1	0	1	0	0.79	2.94	1.55	4.38	1	0	0	0	1	0	1	0	2
Huguan Xian	0	1	2	1	1	2	1	1	3	0	0	2	1	1	0.75	2.08	1.38	3.38	1	0	0	0	1	0	1	0	1
Lin Xian	0	1	2	1	1	2	1	1	3	0	0	2	1	0	1.36	1.81	1.06	3.55	0	0	0	0	0	0	2	0	1
Shuocheng Qu	1	1	2	1	1	2	1	1	3	0	0	0	1	0	0.71	1.4	2.9	3.11	1	0	0	1	1	0	1	0	3
Lin Xian	0	1	1	1	1	2	1	1	3	0	0	0	1	0	1.54	1.95	0.91	3.66	0	0	0	0	0	0	0	0	3
Lin Xian	0	1	1	1	1	2	1	1	3	0	0	2	1	0	1.11	3.88	2.37	5.78	0	0	0	1	1	0	2	1	2
Jiang Xian	0	1	1	1	1	2	1	1	3	0	0	0	1	1	0.98	1.26	0.68	2.51	1	0	0	0	1	0	1	0	2
Huguan Xian	0	1	1	1	1	2	1	1	3	0	0	0	1	1	0.82	2.75	2.3	4.32	1	0	0	1	1	0	3	1	3
Jiang Xian	0	1	1	1	1	2	1	1	3	0	0	0	1	0	1.09	1.91	1.21	3.63	0	0	0	0	0	0	1	1	2
Lin Xian	0	2	1	1	2	2	1	1	3	0	0	0	1	0	1.38	2.74	1.08	4.48	0	0	0	0	0	0	2	0	2
Yuci Qu	1	1	2	1	1	2	3	1	3	2	0	0	1	1	1.07	2.68	1.22	4.15	0	0	0	0	0	1	2	1	2
Yuci Qu	1	1	2	1	1	2	1	0	3	0	2	0	1	0	0.82	2	1.17	3.23	1	0	0	0	1	0	3	1	3
Datong Xian	0	2	1	1	1	2	3	0	3	0	0	0	1	1	1	2.87	1.81	4.5	1	0	0	0	1	0	2	1	2
Shuocheng Qu	1	2	1	1	1	2	1	1	3	0	0	0	1	1	1.35	2.55	1.21	4.18	0	0	0	0	0	0	1	1	2
Lin Xian	0	2	1	1	1	2	1	1	3	0	0	2	1	0	0.93	2.34	2.1	3.95	1	0	0	0	1	0	2	1	1
Yuci Qu	1	2	2	1	1	2	1	0	3	0	0	0	1	0	1.1	3.33	1.7	4.98	0	0	0	0	0	0	1	0	1
Datong Xian	0	1	1	1	1	3	1	1	3	1	0	0	1	0	1.48	2.17	0.6	3.84	0	0	0	0	0	0	1	0	3
Shuocheng Qu	1	1	0	1	1	3	1	0	3	0	0	0	1	1	1.03	1.75	0.65	3	1	0	0	0	1	0	2	1	1
Datong Xian	0	1	2	1	1	3	1	1	3	0	0	0	1	0	1.08	2.93	1.28	4.6	0	0	0	0	0	0	1	0	1
Huguan Xian	0	1	1	1	1	3	1	1	3	0	0	0	1	0	1.69	2.72	1.05	4.56	0	0	0	0	0	0	1	1	2
Yuci Qu	1	1	1	1	1	3	1	1	3	1	0	0	1	0	0.81	2.06	1.32	3.38	1	0	0	0	1	0	2	0	3
Shuocheng Qu	1	1	1	1	1	3	1	1	3	0	0	0	1	0	1.42	2.16	0.94	3.95	0	0	0	0	0	0	2	1	3
Lin Xian	0	1	0	1	1	3	1	1	3	0	0	0	1	0	1.07	2.32	0.99	3.7	0	0	0	0	0	0	1	0	2
Yuci Qu	1	1	2	1	1	3	1	1	3	0	1	0	1	1	1.41	1.45	0.99	3.18	0	0	0	0	0	0	1	0	2
Yuci Qu	1	1	2	1	1	3	1	0	3	0	1	0	0	1	1.13	1.52	1	2.99	0	0	0	0	0	0	1	0	1
Shuocheng Qu	1	1	1	1	1	3	1	1	3	2	0	2	1	0	1.22	2.3	2.04	4.14	0	0	0	0	0	1	1	1	2
Shuocheng Qu	1	2	1	1	1	3	1	1	3	1	0	0	1	0	1.74	2.91	0.73	4.82	0	0	0	0	0	0	1	0	3
Jiang Xian	0	1	2	1	2	3	3	0	3	1	0	0	1	1	1.07	1.63	0.67	2.89	0	0	0	0	0	0	2	1	1
Lin Xian	0	2	2	1	1	3	1	0	3	0	0	0	1	0	1.08	2.73	1.06	4.15	0	0	0	0	0	0	2	1	1
Huguan Xian	0	1	1	1	1	3	1	-9	3	0	1	0	1	0	1.67	3.02	0.62	4.85	0	0	0	0	0	0	1	1	3
Datong Xian	0	1	2	1	1	3	1	1	3	0	0	0	1	1	1.09	3.26	1.16	4.86	0	0	0	0	0	0	1	0	2
Pingding Xian	0	1	2	1	1	3	3	1	3	0	1	0	2	1	1.75	3.81	0.83	5.79	0	0	0	0	0	0	1	1	2
Xinghualing Qu	1	1	1	1	1	2	1	1	3	0	1	0	1	0	0.83	3.06	1.54	4.34	1	0	0	0	1	1	2	1	2
Xinghualing Qu	1	1	1	1	2	1	4	1	3	0	1	1	1	0	0.98	3.75	0.91	5.09	1	0	0	0	1	0	3	1	2
Yuci Qu	1	1	0	1	1	2	4	1	3	1	0	0	1	0	1.03	2.45	0.86	3.69	1	0	0	0	1	0	1	0	2
Yuci Qu	1	1	2	1	1	2	4	1	3	1	1	0	1	0	1.05	2.46	1.32	3.86	0	0	0	0	0	0	1	0	1
Shuocheng Qu	1	1	1	1	1	2	4	1	3	2	0	0	1	0	0.81	3.82	1.24	5.15	1	0	0	0	1	0	1	1	2
Xinghualing Qu	1	1	1	1	2	2	4	0	3	1	2	0	1	1	0.95	1.85	1.21	3.09	1	0	0	0	1	0	2	1	2
Yuci Qu	1	1	1	1	1	2	4	1	3	0	0	2	1	1	0.67	2.37	2.49	3.82	1	0	0	1	1	1	3	1	2
Xinghualing Qu	1	1	0	1	1	2	4	1	3	1	0	0	1	1	0.89	3.67	1.71	5.12	1	0	0	0	1	0	3	1	2
Xinghualing Qu	1	1	1	1	1	2	4	1	3	1	1	0	1	1	1.17	2.02	1.29	3.6	0	0	0	0	0	0	1	0	3
Shuocheng Qu	1	1	2	1	1	2	4	1	3	1	0	0	1	0	1.28	2.93	1.15	4.58	0	0	0	0	0	0	1	0	2
Yuci Qu	1	1	2	1	1	2	4	1	3	2	2	1	1	1	1.11	1.6	0.89	2.97	0	0	0	0	0	0	1	0	3
Xinghualing Qu	1	1	1	1	1	2	4	1	3	1	1	0	1	1	1	3.88	1.56	5.41	1	0	0	0	1	1	2	1	2
Xinghualing Qu	1	1	0	1	1	2	4	1	3	0	1	1	1	0	1.41	2.77	0.82	4.46	0	0	0	0	0	0	1	1	2
Lin Xian	0	1	1	1	1	2	4	1	3	0	0	0	1	1	0.96	2.23	4.34	4.54	1	0	0	1	1	0	3	1	2
Lin Xian	0	1	1	1	1	2	4	1	3	0	0	0	1	0	0.97	2.31	1.45	3.71	1	0	0	0	1	0	1	0	2
Xinghualing Qu	1	2	1	1	1	2	4	1	3	1	1	0	1	0	1.11	3.05	1.57	4.83	0	0	0	0	0	0	1	0	2
Jiang Xian	0	1	1	1	2	1	4	1	3	1	2	0	1	0	0.62	3.19	2.87	4.82	1	0	0	1	1	0	3	1	2
Yuci Qu	1	1	1	1	1	2	4	-9	3	2	0	1	0	1	0.72	3.29	1.87	4.66	1	0	0	0	1	0	2	1	3
Xinghualing Qu	1	1	1	1	1	2	4	1	3	0	1	0	1	1	0.99	3.37	1.28	4.84	1	0	0	0	1	0	1	1	2
Jiang Xian	0	1	1	1	2	1	4	1	3	0	2	0	1	1	0.94	3.28	1.8	5	1	0	0	0	1	0	2	1	2
Jiang Xian	0	1	2	1	2	1	4	1	3	0	2	0	1	0	0.97	1.39	0.45	2.41	1	0	0	0	1	0	2	1	1
Shuocheng Qu	1	1	1	1	1	2	4	-9	3	2	0	0	1	0	1.67	1.85	0.66	3.67	0	0	0	0	0	0	2	1	2
Huguan Xian	0	1	1	1	1	2	4	-9	3	0	0	0	1	1	1.33	3.61	1.15	5.23	0	0	0	0	0	0	2	1	2
Jiang Xian	0	1	0	1	2	2	4	-9	3	0	2	0	1	0	1.13	1.1	0.67	2.43	0	0	0	0	0	0	1	0	2
Huguan Xian	0	1	1	1	1	2	4	-9	3	0	0	0	1	0	0.81	1.87	1.21	3.09	1	0	0	0	1	0	1	0	1
Pingding Xian	0	1	1	1	1	2	4	-9	3	0	0	0	1	0	1.42	3.17	0.75	4.89	0	0	0	0	0	0	1	0	2
Huguan Xian	0	1	1	1	1	2	4	-9	3	0	2	0	1	0	1.15	3.42	1.89	5.07	0	0	0	0	0	0	1	1	1
Shuocheng Qu	1	1	2	1	1	2	4	1	3	0	0	0	1	0	1.66	2.05	0.61	3.82	0	0	0	0	0	0	1	0	2
Shuocheng Qu	1	1	1	1	1	2	4	1	3	0	0	0	1	0	1.13	3.53	1.39	5.09	0	0	0	0	0	0	2	1	2
Shuocheng Qu	1	1	1	1	1	2	4	1	3	0	0	0	1	0	1.08	2.73	2.1	4.49	0	0	0	0	0	0	1	0	2
Jiang Xian	0	1	2	1	1	2	4	1	3	0	0	0	1	1	1.31	2.87	0.85	4.94	0	0	0	0	0	0	1	1	1
Yuci Qu	1	1	2	1	1	2	4	1	3	0	0	0	1	1	1.23	3.49	1.04	5.13	0	0	0	0	0	0	1	0	1
Lin Xian	0	1	1	1	1	2	4	1	3	0	0	2	1	0	1.05	2.05	1.74	3.65	0	0	0	0	0	0	1	0	3
Jiang Xian	0	1	1	1	1	2	4	1	3	0	2	0	0	0	1.32	2.97	1.21	4.81	0	0	0	0	0	0	1	1	3
Jiang Xian	0	1	2	1	1	2	4	1	3	0	0	0	1	1	1.16	2.12	0.9	3.82	0	0	0	0	0	0	1	1	1
Jiang Xian	0	1	1	1	1	2	4	1	3	0	0	0	1	0	1.62	2.73	0.9	4.6	0	0	0	0	0	0	1	1	1
Lin Xian	0	1	1	1	2	2	4	1	3	0	0	0	1	0	0.73	1.89	2.45	3.49	1	0	0	1	1	0	3	1	3
Datong Xian	0	1	1	1	1	2	4	1	3	1	0	0	1	0	1.09	2.38	1.09	3.97	0	0	0	0	0	0	1	1	3
Yuci Qu	1	1	0	1	1	2	4	1	3	0	0	0	1	0	0.62	2.58	2.14	4	1	0	0	0	1	0	3	1	2
Shuocheng Qu	1	1	2	1	1	2	4	1	3	0	0	0	1	0	0.75	2.15	2.81	4.08	1	0	0	1	1	0	1	1	1
Jiang Xian	0	1	1	1	1	2	4	1	3	0	0	0	1	1	1.38	2.55	1.1	4.2	0	0	0	0	0	0	2	1	2
Lin Xian	0	1	1	1	1	2	4	1	3	0	0	0	1	1	0.79	2.3	3.43	4.21	1	0	0	1	1	0	1	0	2
Datong Xian	0	1	2	1	2	2	4	1	3	0	0	0	1	1	0.77	4.2	2.86	6.18	1	1	1	1	1	1	3	1	2
Huguan Xian	0	1	2	1	1	2	4	1	3	0	0	0	1	1	0.95	2.75	1.11	4.04	1	0	0	0	1	0	1	0	3
Jiang Xian	0	1	1	1	1	2	4	1	3	0	2	0	1	1	0.97	2.22	1.15	3.63	1	0	0	0	1	0	1	1	2
Lin Xian	0	1	1	1	1	2	4	1	3	0	2	0	1	0	1.25	2.08	0.86	3.57	0	0	0	0	0	0	2	0	2
Lin Xian	0	1	1	1	1	2	4	1	3	0	2	0	1	0	2.08	1.07	0.53	3.41	0	0	0	0	0	0	1	0	3
Pingding Xian	0	1	1	1	1	2	4	1	3	2	1	0	1	0	0.69	2.04	3.36	3.88	1	0	0	1	1	0	2	1	3
Jiang Xian	0	1	1	1	1	2	4	1	3	0	0	0	1	0	1.07	2.36	1.58	4.03	0	0	0	0	0	0	2	1	1
Shuocheng Qu	1	1	1	1	1	2	4	1	3	0	0	0	1	0	1.48	3.62	1.13	5.52	0	0	0	0	0	0	2	1	3
Shuocheng Qu	1	1	0	1	1	2	4	1	3	0	0	0	0	0	1.19	3.12	1.81	4.84	0	0	0	0	0	0	1	1	3
Yuci Qu	1	2	2	1	1	2	4	0	3	0	0	0	1	1	0.92	1.97	1.86	3.47	1	0	0	0	1	0	1	1	2
Jiang Xian	0	1	2	1	1	2	4	1	3	0	0	0	1	1	1.15	2.72	1.04	4.27	0	0	0	0	0	0	1	1	1
Lin Xian	0	1	2	1	1	2	4	1	3	0	0	0	1	1	1.72	1.77	0.58	3.62	0	0	0	0	0	0	1	0	2
Huguan Xian	0	1	1	1	2	2	4	1	3	0	0	0	1	1	1.1	3.03	1.38	4.56	0	0	0	0	0	0	2	1	3
Lin Xian	0	1	1	1	1	2	4	1	3	0	0	2	1	0	1.17	1.72	1.04	3.18	0	0	0	0	0	0	1	0	3
Shuocheng Qu	1	1	1	1	1	2	4	1	3	0	0	0	1	0	1.29	1.99	1.32	3.81	0	0	0	0	0	0	1	1	1
Yuci Qu	1	1	1	1	2	2	4	1	3	0	1	0	1	1	0.85	2.5	1.62	3.8	1	0	0	0	1	0	3	1	2
Shuocheng Qu	1	1	2	1	1	2	4	0	3	1	0	0	1	1	1.7	3.23	1.08	5.46	0	0	0	0	0	0	2	1	2
Pingding Xian	0	1	0	1	1	2	4	0	3	0	1	0	1	0	1.22	2.17	1.42	3.86	0	0	0	0	0	0	2	1	3
Datong Xian	0	1	2	1	2	2	4	1	3	0	0	2	1	1	1.36	2.64	1.05	4.32	0	0	0	0	0	0	1	0	3
Huguan Xian	0	1	2	1	1	2	4	1	3	0	1	0	1	1	0.93	1.37	0.6	2.4	1	0	0	0	1	0	2	1	2
Datong Xian	0	1	2	1	2	2	4	1	3	1	0	2	0	0	1.58	2.21	0.52	3.96	0	0	0	0	0	0	1	0	3
Huguan Xian	0	1	2	1	1	2	4	1	3	0	0	2	1	1	1.78	3.75	1.19	5.78	0	0	0	0	0	0	2	1	2
Huguan Xian	0	1	2	1	1	2	4	1	3	0	1	0	1	1	1.53	2.08	1.12	3.84	0	0	0	0	0	0	1	0	1
Jiang Xian	0	1	2	1	1	2	4	1	3	1	0	0	1	0	1.01	1.57	0.5	2.7	1	0	0	0	1	0	1	0	2
Shuocheng Qu	1	1	1	1	1	2	4	1	3	1	0	0	1	0	1.57	2.73	1.04	4.67	0	0	0	0	0	1	3	1	3
Pingding Xian	0	1	1	1	1	2	4	1	3	0	1	0	1	1	1.25	3.61	1.22	5.34	0	0	0	0	0	1	2	1	3
Datong Xian	0	1	1	1	1	2	4	1	3	0	2	0	1	0	1.34	3.4	1.17	5.27	0	0	0	0	0	0	1	1	3
Lin Xian	0	1	1	1	1	2	4	1	3	0	0	2	1	0	1.04	2.16	1.39	3.65	0	0	0	0	0	0	1	0	2
Lin Xian	0	1	1	1	1	2	4	1	3	2	2	0	1	0	1.22	1.38	0.95	2.92	0	0	0	0	0	0	0	0	2
Lin Xian	0	1	1	1	1	2	4	1	3	0	0	0	1	0	0.99	1.7	0.72	2.94	1	0	0	0	1	0	1	0	2
Jiang Xian	0	1	1	1	1	2	4	1	3	0	0	0	1	0	1.06	0.89	0.56	2.16	0	0	0	0	0	0	1	1	3
Lin Xian	0	1	1	1	1	2	4	1	3	0	0	0	1	0	1.05	2.13	2	3.79	0	0	0	0	0	0	1	0	2
Jiang Xian	0	1	1	1	1	2	4	1	3	1	0	0	1	1	1.58	2.3	0.58	4.32	0	0	0	0	0	0	1	0	1
Jiang Xian	0	1	1	1	1	2	4	1	3	0	1	0	1	0	1.34	3.49	2.43	6.05	0	0	0	1	1	0	2	1	3
Shuocheng Qu	1	1	0	1	1	2	4	1	3	0	0	0	1	0	1.14	3.38	2.1	5.18	0	0	0	0	0	0	2	1	1
Lin Xian	0	1	2	1	2	2	4	1	3	0	0	0	1	1	1.5	2.25	1.02	4.09	0	0	0	0	0	0	1	0	2
Huguan Xian	0	1	1	1	1	2	4	1	3	0	0	0	1	1	1.08	2.53	1.39	3.93	0	0	0	0	0	0	3	1	1
Jiang Xian	0	1	1	1	1	2	4	1	3	1	0	0	1	0	1.21	1.54	0.58	2.83	0	0	0	0	0	0	2	1	2
Huguan Xian	0	1	2	1	1	2	4	1	3	0	0	0	1	0	0.84	2.78	2.86	4.67	1	0	0	1	1	0	2	1	3
Jiang Xian	0	1	2	1	1	2	4	1	3	0	1	0	1	1	1.03	3.17	0.47	4.27	1	0	0	0	1	0	2	1	1
Pingding Xian	0	1	1	1	1	2	4	1	3	0	1	0	1	1	1.06	2.65	2.68	4.61	0	0	0	1	1	0	3	1	3
Shuocheng Qu	1	1	1	1	1	2	4	1	3	0	0	0	1	0	1.49	2.22	0.53	3.81	0	0	0	0	0	0	2	0	3
Jiang Xian	0	1	1	1	2	2	4	1	3	0	2	0	1	0	0.9	2.87	1.85	4.5	1	0	0	0	1	0	2	1	2
Shuocheng Qu	1	1	1	1	1	2	4	1	3	1	0	0	1	1	1.44	2.33	2.68	4.92	0	0	0	1	1	0	3	1	3
Jiang Xian	0	1	1	1	1	2	4	1	3	0	1	0	1	1	1.23	2.93	0.77	4.47	0	0	0	0	0	0	2	1	2
Jiang Xian	0	1	1	1	1	2	4	1	3	1	0	0	1	0	1.06	2.78	1.5	4.27	0	0	0	0	0	0	1	0	1
Lin Xian	0	1	1	1	2	2	4	1	3	0	0	2	1	0	0.86	2.93	1.89	4.36	1	0	0	0	1	0	1	0	2
Jiang Xian	0	1	2	1	1	2	4	1	3	1	0	0	1	1	1.3	1.74	0.69	3.3	0	0	0	0	0	0	1	0	1
Lin Xian	0	1	1	1	1	2	4	1	3	0	0	0	1	0	1.84	2.06	0.94	4.13	0	0	0	0	0	0	1	0	2
Shuocheng Qu	1	1	1	1	1	2	4	1	3	2	0	0	1	0	1.15	2.68	3.65	4.84	0	0	0	1	1	0	1	0	3
Jiang Xian	0	1	1	1	1	2	4	1	3	0	1	0	1	0	0.93	1.95	1.06	3.13	1	0	0	0	1	0	3	1	2
Shuocheng Qu	1	1	1	1	1	2	4	1	3	0	0	0	1	0	1.03	4.77	2.98	6.82	1	1	1	1	1	0	1	1	1
Lin Xian	0	1	1	1	1	2	4	1	3	0	0	0	1	0	1.04	1.27	1.81	2.92	0	0	0	0	0	0	1	0	3
Yuci Qu	1	1	1	1	1	2	4	1	3	0	0	0	1	0	1.39	2.99	1.02	4.77	0	0	0	0	0	0	2	1	2
Shuocheng Qu	1	1	1	1	1	2	4	1	3	1	0	0	1	0	1	3.49	1.56	4.93	1	0	0	0	1	0	2	0	3
Jiang Xian	0	1	1	1	1	2	4	1	3	0	1	0	1	0	1.33	2.67	0.8	4.3	0	0	0	0	0	0	1	0	2
Lin Xian	0	2	1	1	1	2	4	1	3	0	0	0	1	0	1.69	2.24	1.09	4.27	0	0	0	0	0	0	1	0	2
Lin Xian	0	2	1	1	1	2	4	0	3	0	0	0	1	0	1.15	2.7	2.63	4.84	0	0	0	1	1	0	1	0	1
Jiang Xian	0	1	1	1	1	2	4	1	3	0	0	0	1	0	0.9	2.12	0.81	3.1	1	0	0	0	1	0	1	1	3
Lin Xian	0	2	1	1	1	2	4	1	3	0	0	0	1	1	1.67	2.37	0.83	4.35	0	0	0	0	0	0	3	1	1
Lin Xian	0	2	1	1	2	2	4	1	3	0	0	2	1	0	0.8	2.05	3.85	4.31	1	0	0	1	1	1	1	0	1
Lin Xian	0	1	1	1	1	2	4	1	3	0	0	0	1	1	1.57	4.97	1.42	7.05	0	1	1	0	1	0	3	1	2
Lin Xian	0	2	1	1	1	2	4	1	3	0	0	0	1	0	1.15	0.91	0.67	2.26	0	0	0	0	0	0	1	1	2
Datong Xian	0	2	2	1	1	2	4	1	3	1	0	0	1	0	1.36	2.61	1.24	4.38	0	0	0	0	0	0	1	0	1
Lin Xian	0	2	1	1	1	2	4	1	3	0	0	0	1	0	1.07	2.66	1.75	4.24	0	0	0	0	0	0	1	0	1
Lin Xian	0	2	1	1	1	2	4	1	3	0	0	0	1	0	1.06	2.02	0.83	3.32	0	0	0	0	0	0	1	0	2
Lin Xian	0	1	2	1	1	2	4	1	3	0	0	0	1	0	1.4	2.37	0.88	3.93	0	0	0	0	0	0	1	0	2
Lin Xian	0	2	1	1	1	2	4	0	3	0	0	2	1	0	1.26	2.02	1.41	3.66	0	0	0	0	0	0	2	0	3
Jiang Xian	0	1	1	1	1	2	4	1	3	1	2	0	1	1	0.94	1.67	1.47	3.22	1	0	0	0	1	0	3	1	1
Jiang Xian	0	1	1	1	1	2	4	1	3	1	2	0	1	1	0.77	1.92	2.95	3.45	1	0	0	1	1	0	3	1	2
Yuci Qu	1	2	2	1	1	3	4	1	3	0	0	2	1	1	1.47	3.15	1.35	5.03	0	0	0	0	0	0	1	0	3
Jiang Xian	0	1	2	1	1	3	4	1	3	0	1	0	1	1	0.5	1.73	4.2	4.3	1	0	0	1	1	0	3	1	3
Jiang Xian	0	1	1	1	1	3	4	1	3	0	2	0	1	1	0.91	3.31	1.4	4.45	1	0	0	0	1	0	3	1	3
Huguan Xian	0	1	1	1	1	3	4	1	3	0	1	0	1	0	1.03	1.98	0.73	3.3	1	0	0	0	1	0	1	0	3
Shuocheng Qu	1	1	0	1	1	3	4	1	3	1	0	1	2	1	1.32	4.51	2.03	6.35	0	1	1	0	1	0	2	1	3
Lin Xian	0	1	2	1	1	3	4	1	3	0	0	0	1	0	1.8	2.77	0.76	4.71	0	0	0	0	0	0	1	0	2
Jiang Xian	0	1	1	1	1	3	4	1	3	1	0	0	0	0	1.3	1.64	0.67	3.06	0	0	0	0	0	0	1	0	1
Jiang Xian	0	1	1	1	1	2	4	1	3	1	0	0	1	1	0.9	1.58	1.24	3.12	1	0	0	0	1	0	2	1	1
Yuci Qu	1	1	0	1	1	2	4	1	3	2	2	0	0	0	0.97	1.77	0.85	3.04	1	0	0	0	1	0	1	0	3
Xinghualing Qu	1	1	1	1	1	2	4	1	3	0	2	0	1	1	1.26	3.3	0.89	4.82	0	0	0	0	0	0	2	0	3
Jiang Xian	0	1	1	1	1	2	4	1	3	0	1	0	1	0	0.99	2.63	1.06	4.24	1	0	0	0	1	0	1	1	3
Xinghualing Qu	1	2	2	1	1	2	2	0	3	1	1	1	1	1	1.49	5.47	3.53	8.03	0	1	1	1	1	0	3	1	3
Huguan Xian	0	2	1	1	1	2	2	0	3	0	2	0	1	0	1.42	4.74	2.61	7.07	0	1	1	1	1	0	1	0	3
Huguan Xian	0	2	2	1	2	3	2	0	3	0	0	0	1	0	1.61	4.46	2.85	7.01	0	1	1	1	1	0	2	1	1
Xinghualing Qu	1	2	1	1	1	2	1	0	3	1	1	0	1	0	0.88	4.54	2.12	5.94	1	1	1	0	1	0	3	1	2
Xinghualing Qu	1	2	1	1	1	2	3	0	3	0	1	0	1	0	0.75	1.37	11.13	6.28	1	0	1	1	1	0	1	0	3
Xinghualing Qu	1	1	1	1	1	2	1	0	3	1	1	0	1	1	0.99	5.08	1.76	6.63	1	1	1	0	1	0	2	1	2
Xinghualing Qu	1	2	2	1	1	2	1	0	3	0	0	0	1	1	0.9	4.58	2.05	6.01	1	1	1	0	1	0	2	1	2
Datong Xian	0	2	1	1	2	1	3	0	3	0	0	1	1	0	1.12	4.82	3.51	6.9	0	1	1	1	1	0	1	1	3
Huguan Xian	0	2	2	1	2	2	3	0	3	0	0	2	1	0	0.84	4.17	1.59	5.53	1	1	1	0	1	0	1	1	2
Huguan Xian	0	2	1	1	1	2	1	0	3	0	1	0	1	0	0.94	4.16	1.7	5.53	1	1	1	0	1	0	2	1	1
Shuocheng Qu	1	2	1	1	1	2	1	0	3	1	0	0	1	0	0.95	4.44	1.58	5.81	1	1	1	0	1	0	1	0	2
Pingding Xian	0	2	2	1	1	2	1	0	3	0	2	0	1	1	1.19	4.18	2.58	6.11	0	1	1	1	1	0	2	1	2
Pingding Xian	0	2	2	1	2	2	3	0	3	0	2	0	1	1	1.18	4.16	2.66	6.15	0	1	1	1	1	0	2	1	1
Datong Xian	0	2	2	1	1	2	1	0	3	0	0	0	1	1	0.98	3.92	3.22	6.27	1	0	1	1	1	1	2	1	3
Pingding Xian	0	1	1	1	2	2	3	0	3	0	2	0	2	1	1.22	4.44	2.44	6.32	0	1	1	1	1	0	3	1	2
Lin Xian	0	2	2	1	1	2	1	0	3	0	0	0	1	1	1.22	4.24	2.69	6.33	0	1	1	1	1	0	2	1	1
Lin Xian	0	2	1	1	1	2	1	0	3	0	0	2	1	1	1.43	4.39	2.84	6.56	0	1	1	1	1	0	1	0	1
Datong Xian	0	2	2	1	2	2	3	0	3	1	1	0	1	1	1.22	4.64	2.58	6.59	0	1	1	1	1	1	2	1	2
Huguan Xian	0	2	1	1	1	2	1	0	3	0	0	0	1	1	1.12	4.81	2.62	6.63	0	1	1	1	1	0	3	1	2
Huguan Xian	0	2	1	1	1	2	1	0	3	0	1	0	1	1	0.76	3.39	6.49	6.67	1	0	1	1	1	1	2	1	2
Jiang Xian	0	2	1	1	2	2	3	0	3	0	0	0	1	1	1.6	4.57	2.57	6.79	0	1	1	1	1	0	3	1	2
Huguan Xian	0	2	2	1	1	2	1	0	3	1	0	0	1	1	0.86	3.93	5.62	6.8	1	0	1	1	1	0	2	1	2
Yuci Qu	1	2	1	1	1	2	1	0	3	1	0	0	1	1	1.07	4.86	3.63	6.96	0	1	1	1	1	1	3	1	2
Huguan Xian	0	2	2	1	1	2	1	0	3	0	0	2	1	1	1.37	5.04	2.28	7	0	1	1	1	1	0	2	1	2
Datong Xian	0	2	2	1	1	2	1	0	3	0	0	2	1	1	1.24	4.92	2.78	7.05	0	1	1	1	1	0	3	1	2
Datong Xian	0	2	1	1	2	2	3	0	3	2	0	0	1	1	0.39	1.68	9.97	7.13	1	0	1	1	1	0	2	1	3
Lin Xian	0	2	1	1	1	2	1	0	3	0	0	0	1	1	1.07	5.15	3.23	7.22	0	1	1	1	1	0	3	1	1
Huguan Xian	0	2	2	1	1	2	1	0	3	0	0	2	1	1	1.51	5.06	2.73	7.28	0	1	1	1	1	0	1	1	1
Datong Xian	0	2	1	1	1	2	1	0	3	1	0	0	1	1	0.46	0.98	13.74	7.68	1	0	1	1	1	0	3	1	3
Shuocheng Qu	1	2	0	1	1	2	1	0	3	0	0	0	1	0	0.68	0.77	13.68	8.28	1	0	1	1	1	0	1	0	1
Pingding Xian	0	1	1	1	2	3	3	0	3	0	1	2	1	0	0.96	4.74	1.93	6.35	1	1	1	0	1	0	2	1	3
Yuci Qu	1	1	1	1	1	2	4	0	3	2	0	1	1	1	1.2	5.01	2.45	6.96	0	1	1	1	1	1	2	1	3
Yuci Qu	1	2	1	1	1	2	4	0	3	0	0	0	1	1	0.99	4.65	2.07	6.26	1	1	1	0	1	0	3	1	2
Shuocheng Qu	1	2	1	1	1	2	4	0	3	2	0	0	1	1	1.13	4.28	3.43	6.61	0	1	1	1	1	0	3	1	2
Shuocheng Qu	1	2	0	1	2	2	4	0	3	0	0	0	1	0	1.55	4.52	2.57	6.91	0	1	1	1	1	0	2	0	2
Yuci Qu	1	2	2	1	1	2	4	0	3	0	0	0	1	1	0.88	4.58	1.84	6.02	1	1	1	0	1	0	2	0	3
Jiang Xian	0	1	1	1	1	2	4	0	3	1	2	0	1	1	0.68	3.4	4.75	6.38	1	0	1	1	1	0	3	1	3
Lin Xian	0	2	2	1	1	2	4	0	3	0	0	0	1	0	1.57	4.54	2.29	6.68	0	1	1	1	1	0	2	1	1
Huguan Xian	0	1	0	1	1	2	4	0	3	0	0	0	1	0	1.05	4.71	3.28	6.71	0	1	1	1	1	1	2	0	2
Shuocheng Qu	1	2	1	1	1	2	4	0	3	0	0	2	1	1	0.85	2.77	8.15	7.15	1	0	1	1	1	1	2	0	3
Shuocheng Qu	1	2	0	1	1	2	4	0	3	0	0	0	1	1	1.49	5.41	2.61	7.66	0	1	1	1	1	1	2	1	2
Jiang Xian	0	2	2	1	1	2	4	0	3	0	1	0	1	0	0.79	6.44	1.48	8.18	1	1	1	0	1	0	3	1	2
Datong Xian	0	2	2	1	1	2	4	0	3	0	0	0	2	1	0.55	1.11	15.08	10.48	1	0	1	1	1	1	1	1	2
Shuocheng Qu	1	2	0	1	1	3	4	0	3	0	0	0	1	0	1.06	4.65	3.5	6.94	0	1	1	1	1	0	3	1	2
Shuocheng Qu	1	2	2	1	1	3	4	0	3	1	0	0	1	1	1.39	5.77	2.8	8.16	0	1	1	1	1	0	1	1	2
Pingding Xian	0	2	1	1	1	3	4	0	3	1	1	0	1	1	0.69	4.37	0.85	5.55	1	1	1	0	1	0	2	1	2
Xinghualing Qu	1	2	2	1	1	1	2	0	3	1	1	0	1	0	1.28	2.84	0.76	4.33	0	0	0	0	0	0	3	1	2
Jiang Xian	0	1	1	1	2	1	2	0	3	0	2	0	1	1	0.94	2.88	1.98	4.51	1	0	0	0	1	0	2	1	2
Xinghualing Qu	1	1	2	1	1	2	2	0	3	1	0	0	0	1	0.97	1.55	1.27	2.96	1	0	0	0	1	0	3	1	2
Lin Xian	0	2	0	1	2	2	2	0	3	1	0	0	1	0	0.89	1.58	1.6	3	1	0	0	0	1	0	1	0	2
Lin Xian	0	1	2	1	2	2	2	0	3	0	0	0	1	0	1.04	1.81	0.89	3.25	0	0	0	0	0	0	1	0	2
Xinghualing Qu	1	2	0	1	1	2	2	0	3	1	2	0	1	0	1.23	2.38	1.01	3.97	0	0	0	0	0	0	2	1	2
Lin Xian	0	1	2	1	1	2	2	0	3	0	0	0	1	0	1.85	2.08	0.78	4.12	0	0	0	0	0	0	1	0	2
Jiang Xian	0	2	1	1	1	2	2	0	3	1	0	0	1	0	1.01	2.53	0.95	4.12	1	0	0	0	1	0	2	1	2
Xinghualing Qu	1	2	0	1	2	2	2	0	3	1	0	0	1	1	0.88	2.99	1.13	4.18	1	0	0	0	1	0	3	1	2
Xinghualing Qu	1	2	0	1	1	2	2	0	3	0	1	0	1	0	1.2	2.66	1.15	4.21	0	0	0	0	0	0	2	0	2
Jiang Xian	0	2	1	1	1	2	2	0	3	2	1	0	1	0	1.08	3	1.71	4.68	0	0	0	0	0	0	1	1	2
Xinghualing Qu	1	2	1	1	1	2	2	0	3	1	1	0	1	1	1.27	3.22	1.51	4.97	0	0	0	0	0	0	3	1	2
Xinghualing Qu	1	1	0	1	1	2	2	0	3	0	1	0	1	0	1.41	2.89	2.27	5.01	0	0	0	1	1	0	1	0	1
Xinghualing Qu	1	2	1	1	1	2	2	0	3	1	2	0	1	0	1.72	2.99	1.41	5.09	0	0	0	0	0	0	1	0	2
Xinghualing Qu	1	2	1	1	1	2	2	0	3	1	2	0	1	0	1.79	2.96	1.56	5.09	0	0	0	0	0	0	1	0	2
Xinghualing Qu	1	2	0	1	1	2	2	0	3	1	2	0	1	0	1.81	3.04	0.88	5.15	0	0	0	0	0	0	1	0	2
Xinghualing Qu	1	2	1	1	1	2	2	0	3	2	1	0	1	1	0.47	0.75	8.29	5.23	1	0	0	1	1	0	3	1	1
Xinghualing Qu	1	2	1	1	1	2	2	0	3	2	0	0	1	0	2.14	3.09	0.94	5.59	0	0	0	0	0	0	1	0	2
Xinghualing Qu	1	1	1	1	1	2	2	0	3	2	0	0	1	0	1.88	3.83	1.5	6.13	0	0	0	0	0	0	1	0	2
Xinghualing Qu	1	2	2	1	1	2	2	0	3	2	1	0	1	1	1.45	5.28	1.52	7.18	0	1	1	0	1	0	2	1	3
Xinghualing Qu	1	2	1	1	1	3	2	0	3	2	1	0	1	1	0.87	1.68	1.09	2.84	1	0	0	0	1	0	2	1	2
Xinghualing Qu	1	2	1	1	1	3	2	0	3	1	2	0	1	0	1.43	1.59	0.55	3.12	0	0	0	0	0	0	1	0	2
Xinghualing Qu	1	2	2	1	1	3	2	0	3	1	2	0	1	0	1.16	2.16	1.57	3.78	0	0	0	0	0	0	1	0	2
Xinghualing Qu	1	2	1	1	2	3	2	0	3	1	0	0	1	1	1	2.58	1.2	3.9	1	0	0	0	1	0	3	1	2
Xinghualing Qu	1	2	0	1	1	3	2	0	3	1	0	0	1	0	1.18	2.73	1.23	4.21	0	0	0	0	0	0	1	0	2
Xinghualing Qu	1	1	1	1	1	3	2	0	3	1	0	2	1	1	0.87	3.5	0.83	4.71	1	0	0	0	1	0	3	1	1
Xinghualing Qu	1	2	2	1	1	3	2	0	3	1	0	0	1	1	1.21	4.2	1.75	5.92	0	1	1	0	1	0	2	1	1
Pingding Xian	0	2	1	1	1	2	2	0	3	1	1	0	1	1	0.7	1.73	3.85	3.76	1	0	0	1	1	0	2	1	1
Jiang Xian	0	2	0	1	2	2	2	0	3	2	0	0	1	0	0.55	0.98	0.56	1.84	1	0	0	0	1	0	2	1	2
Shuocheng Qu	1	2	2	1	1	2	2	0	3	0	0	0	1	1	2.13	1.8	0.53	3.94	0	0	0	0	0	1	3	1	2
Shuocheng Qu	1	2	2	1	1	2	2	0	3	2	0	0	1	1	1.26	2.65	0.82	4.07	0	0	0	0	0	1	3	1	2
Xinghualing Qu	1	2	0	1	1	2	2	0	3	1	1	0	1	0	1.47	2.5	1.02	4.31	0	0	0	0	0	0	2	0	2
Jiang Xian	0	2	1	1	2	3	2	0	3	1	2	0	1	1	0.9	1.8	1.25	3.13	1	0	0	0	1	0	3	1	2
Shuocheng Qu	1	2	2	1	1	3	2	0	3	0	0	0	1	0	1.65	2.39	0.81	4.1	0	0	0	0	0	0	2	1	2
Xinghualing Qu	1	2	0	1	1	3	2	0	3	1	0	0	1	0	1	2.84	1.28	4.31	1	0	0	0	1	0	3	1	2
Pingding Xian	0	2	1	1	2	1	2	0	3	1	2	0	1	1	0.71	1.89	0.97	2.94	1	0	0	0	1	0	3	1	2
Pingding Xian	0	1	1	1	2	1	2	0	3	0	0	2	1	0	0.67	1.82	1.23	2.95	1	0	0	0	1	0	3	1	3
Jiang Xian	0	2	1	1	2	1	2	0	3	0	0	0	1	1	0.92	2.41	0.77	3.56	1	0	0	0	1	0	3	1	2
Huguan Xian	0	2	1	1	1	1	2	0	3	0	0	0	1	1	1.33	2.08	1.05	3.61	0	0	0	0	0	0	1	0	3
Jiang Xian	0	2	2	1	2	1	2	0	3	1	1	0	1	1	1.02	2.46	0.94	3.69	1	0	0	0	1	0	2	1	2
Pingding Xian	0	2	1	1	2	1	2	0	3	0	0	0	1	1	1.14	2.41	0.84	3.78	0	0	0	0	0	0	2	1	3
Jiang Xian	0	2	1	1	2	1	2	0	3	1	0	0	1	0	1.26	2.53	0.56	3.83	0	0	0	0	0	0	1	1	1
Pingding Xian	0	2	0	1	1	1	2	0	3	0	2	0	1	0	0.78	2.38	1.92	3.89	1	0	0	0	1	0	0	1	2
Lin Xian	0	1	2	1	1	1	2	0	3	0	0	0	1	1	1.44	2.12	1.68	4.02	0	0	0	0	0	0	0	0	1
Pingding Xian	0	2	0	1	2	1	2	0	3	0	0	0	1	0	0.83	2.77	2	4.18	1	0	0	0	1	0	3	1	1
Pingding Xian	0	2	1	1	1	1	2	0	3	0	2	0	0	1	0.81	3.01	1.46	4.26	1	0	0	0	1	0	1	1	2
Lin Xian	0	2	1	1	2	1	2	0	3	0	0	0	1	0	1.15	2.39	2.47	4.31	0	0	0	1	1	0	2	1	1
Shuocheng Qu	1	2	0	1	1	1	2	0	3	2	0	0	1	0	0.7	2.53	3.47	4.39	1	0	0	1	1	0	3	1	2
Pingding Xian	0	1	1	1	1	1	2	0	3	1	1	0	1	1	1.13	2.29	3.19	4.43	0	0	0	1	1	0	2	1	2
Shuocheng Qu	1	2	1	1	1	1	2	0	3	0	0	0	1	0	1.22	2.97	1.64	4.72	0	0	0	0	0	0	1	1	2
Jiang Xian	0	2	1	1	2	1	2	0	3	1	2	0	1	0	1.45	3.07	1.05	4.91	0	0	0	0	0	0	1	1	2
Pingding Xian	0	2	0	1	2	1	2	0	3	0	0	0	1	1	0.65	2.98	3.6	4.96	1	0	0	1	1	1	2	1	1
Shuocheng Qu	1	1	2	1	1	1	2	0	3	0	0	0	1	0	1.3	3.3	1.36	5	0	0	0	0	0	0	1	0	3
Lin Xian	0	2	1	1	2	1	2	0	3	0	0	0	1	0	1.16	3.57	1.64	5.2	0	0	0	0	0	0	2	1	2
Jiang Xian	0	2	1	1	2	1	2	0	3	1	1	1	1	1	1.67	3.56	1.32	5.54	0	0	0	0	0	0	3	1	2
Jiang Xian	0	2	1	1	1	2	2	0	3	0	2	0	1	0	0.98	1.41	0.59	2.45	1	0	0	0	1	0	1	1	2
Pingding Xian	0	1	1	1	1	2	2	0	3	0	0	0	1	1	1.1	0.97	1.35	2.52	0	0	0	0	0	0	1	1	1
Jiang Xian	0	2	1	1	1	2	2	0	3	2	2	0	1	0	1.22	1.13	0.6	2.58	0	0	0	0	0	0	2	1	2
Lin Xian	0	2	1	1	1	2	2	0	3	0	0	1	1	0	0.86	1.41	1.3	2.65	1	0	0	0	1	0	2	0	2
Jiang Xian	0	1	1	1	2	2	2	0	3	1	2	0	1	1	1.13	1.24	0.51	2.73	0	0	0	0	0	0	1	0	2
Jiang Xian	0	2	1	1	2	2	2	0	3	1	2	0	1	0	0.9	1.58	1.7	2.77	1	0	0	0	1	0	2	1	2
Jiang Xian	0	2	1	1	2	2	2	0	3	1	2	0	1	0	0.92	1.78	0.64	2.79	1	0	0	0	1	0	2	1	2
Jiang Xian	0	2	2	1	1	2	2	0	3	0	0	0	1	0	1.19	1.38	0.62	2.84	0	0	0	0	0	0	3	1	2
Jiang Xian	0	2	1	1	2	2	2	0	3	0	0	0	1	0	1.08	1.36	1.16	2.88	0	0	0	0	0	0	1	0	1
Jiang Xian	0	2	0	1	1	2	2	0	3	0	0	0	2	0	0.91	1.61	1.22	2.88	1	0	0	0	1	0	2	1	1
Huguan Xian	0	2	1	1	1	2	2	0	3	0	0	0	2	0	1.21	1.62	0.53	2.89	0	0	0	0	0	0	1	1	3
Jiang Xian	0	2	1	1	1	2	2	0	3	1	0	0	1	0	1.05	1.59	0.64	2.89	0	0	0	0	0	0	2	1	2
Jiang Xian	0	2	2	1	1	2	2	0	3	1	0	2	1	0	0.9	1.86	1.44	2.93	1	0	0	0	1	0	3	1	2
Jiang Xian	0	2	1	1	2	2	2	0	3	0	0	0	1	0	0.95	1.78	1.22	2.96	1	0	0	0	1	0	2	1	3
Shuocheng Qu	1	2	0	1	1	2	2	0	3	1	0	2	1	0	0.83	1.87	1.07	3	1	0	0	0	1	0	2	1	3
Jiang Xian	0	2	1	1	1	2	2	0	3	1	2	0	1	1	1.02	1.68	0.44	3.07	1	0	0	0	1	0	2	1	2
Jiang Xian	0	2	1	1	2	2	2	0	3	0	0	0	1	0	1.1	1.78	0.58	3.1	0	0	0	0	0	0	2	1	1
Jiang Xian	0	2	1	1	1	2	2	0	3	2	1	0	1	0	0.92	1.63	1.65	3.16	1	0	0	0	1	0	3	1	2
Pingding Xian	0	2	1	1	2	2	2	0	3	0	0	2	1	0	1.24	1.73	0.73	3.17	0	0	0	0	0	0	2	1	2
Pingding Xian	0	1	0	1	1	2	2	0	3	0	2	0	1	0	1.29	1.29	2.19	3.17	0	0	0	0	0	0	2	0	2
Jiang Xian	0	2	1	1	1	2	2	0	3	0	0	0	1	0	0.98	2.2	0.6	3.19	1	0	0	0	1	0	1	1	1
Lin Xian	0	2	1	1	2	2	2	0	3	0	0	0	1	0	1.07	1.76	1.41	3.19	0	0	0	0	0	0	1	0	3
Pingding Xian	0	1	0	1	2	2	2	0	3	0	0	2	0	0	1.36	1.76	0.51	3.2	0	0	0	0	0	0	2	1	2
Jiang Xian	0	2	1	1	1	2	2	0	3	0	0	2	1	0	0.94	1.94	1.22	3.22	1	0	0	0	1	0	2	1	2
Jiang Xian	0	2	0	1	2	2	2	0	3	1	0	0	1	1	0.99	1.97	1.55	3.25	1	0	0	0	1	0	3	1	2
Jiang Xian	0	2	1	1	1	2	2	0	3	0	2	2	1	0	0.96	1.72	1.26	3.31	1	0	0	0	1	0	1	0	2
Pingding Xian	0	2	1	1	1	2	2	0	3	2	1	2	1	0	0.79	1.68	3.18	3.32	1	0	0	1	1	0	2	1	3
Jiang Xian	0	2	2	1	2	2	2	0	3	0	1	0	1	1	0.64	2.21	1	3.33	1	0	0	0	1	0	2	1	2
Lin Xian	0	2	1	1	1	2	2	0	3	0	0	0	1	0	1.46	1.65	1.06	3.34	0	0	0	0	0	0	3	1	2
Lin Xian	0	2	1	1	1	2	2	0	3	0	0	0	1	0	1.74	1.43	0.81	3.36	0	0	0	0	0	0	2	0	2
Pingding Xian	0	2	1	1	2	2	2	0	3	1	1	0	1	1	1.26	1.87	0.65	3.45	0	0	0	0	0	1	2	1	3
Pingding Xian	0	2	1	1	1	2	2	0	3	0	2	0	1	0	0.84	1.86	1.65	3.46	1	0	0	0	1	0	3	1	2
Jiang Xian	0	2	1	1	2	2	2	0	3	0	2	0	1	1	1.06	1.97	0.78	3.47	0	0	0	0	0	0	3	1	2
Huguan Xian	0	2	2	1	1	2	2	0	3	0	0	2	1	1	0.97	2.26	0.75	3.48	1	0	0	0	1	0	3	1	1
Pingding Xian	0	2	0	1	1	2	2	0	3	1	1	0	1	1	1.18	1.89	0.84	3.52	0	0	0	0	0	0	3	0	1
Lin Xian	0	2	0	1	2	2	2	0	3	0	0	0	1	0	1.51	1.9	0.55	3.53	0	0	0	0	0	0	2	1	2
Lin Xian	0	1	1	1	1	2	2	0	3	0	0	0	1	0	0.88	2.37	1	3.53	1	0	0	0	1	0	1	0	2
Huguan Xian	0	2	2	1	2	2	2	0	3	0	0	2	1	1	1.57	1.57	0.99	3.54	0	0	0	0	0	0	1	1	1
Jiang Xian	0	2	2	1	1	2	2	0	3	0	2	0	1	0	1.05	2.31	0.88	3.59	0	0	0	0	0	0	3	1	2
Pingding Xian	0	2	1	1	2	2	2	0	3	1	2	0	1	0	1.15	2.31	0.68	3.61	0	0	0	0	0	0	2	0	1
Pingding Xian	0	2	1	1	1	2	2	0	3	2	1	0	1	1	1.13	2.12	0.87	3.61	0	0	0	0	0	0	2	1	3
Jiang Xian	0	2	0	1	1	2	2	0	3	0	0	0	1	1	0.98	2.23	1.35	3.61	1	0	0	0	1	0	2	1	2
Lin Xian	0	2	1	1	1	2	2	0	3	0	0	0	1	0	1.48	1.82	0.96	3.65	0	0	0	0	0	0	1	0	2
Jiang Xian	0	2	2	1	2	2	2	0	3	0	0	0	1	1	1.02	2.34	1	3.66	1	0	0	0	1	0	2	1	1
Jiang Xian	0	1	0	1	1	2	2	0	3	0	2	0	0	0	0.97	1.96	1.21	3.66	1	0	0	0	1	0	1	1	2
Pingding Xian	0	1	2	1	1	2	2	0	3	0	0	0	1	1	1.11	2.35	0.8	3.73	0	0	0	0	0	0	3	1	2
Pingding Xian	0	1	1	1	1	2	2	0	3	0	0	2	1	1	1.06	2.24	1.29	3.73	0	0	0	0	0	0	1	1	2
Pingding Xian	0	2	0	1	1	2	2	0	3	2	1	0	1	0	0.85	1.93	3.5	3.76	1	0	0	1	1	0	3	1	3
Lin Xian	0	2	0	1	2	2	2	0	3	1	0	0	1	0	0.51	1.47	5.31	3.76	1	0	0	1	1	0	2	1	2
Lin Xian	0	2	1	1	2	2	2	0	3	0	0	0	1	0	1.31	2.32	0.74	3.79	0	0	0	0	0	0	1	0	3
Pingding Xian	0	2	2	1	1	2	2	0	3	0	0	2	1	1	1.07	2.19	2.09	3.84	0	0	0	0	0	0	3	1	2
Huguan Xian	0	2	2	1	2	2	2	0	3	0	0	0	1	0	1.36	2.23	0.76	3.86	0	0	0	0	0	0	2	0	1
Jiang Xian	0	1	1	1	2	2	2	0	3	1	0	0	1	0	0.59	2.1	2.29	3.86	1	0	0	1	1	1	3	1	1
Jiang Xian	0	2	1	1	1	2	2	0	3	1	0	0	1	1	0.91	2.32	1.47	3.87	1	0	0	0	1	1	2	1	2
Huguan Xian	0	2	1	1	1	2	2	0	3	0	0	2	1	0	0.9	1.93	2.84	3.88	1	0	0	1	1	0	1	0	2
Pingding Xian	0	2	0	1	1	2	2	0	3	0	2	0	1	0	1.1	2.46	0.89	3.89	0	0	0	0	0	0	1	0	2
Yuci Qu	1	2	0	1	1	2	2	0	3	1	0	0	1	0	1.22	2.24	1.4	3.9	0	0	0	0	0	0	2	1	2
Huguan Xian	0	2	2	1	1	2	2	0	3	0	0	0	1	1	1.25	2.15	1.45	3.9	0	0	0	0	0	0	1	1	1
Jiang Xian	0	2	1	1	1	2	2	0	3	0	0	0	1	0	1.26	2.4	1.01	3.94	0	0	0	0	0	0	2	1	1
Jiang Xian	0	2	1	1	2	2	2	0	3	2	2	0	1	1	0.96	2.35	1.5	3.97	1	0	0	0	1	0	2	1	2
Pingding Xian	0	2	1	1	2	2	2	0	3	0	2	0	1	0	1.07	2.41	1.49	4.01	0	0	0	0	0	0	3	1	2
Pingding Xian	0	1	2	1	1	2	2	0	3	0	0	0	1	1	1.51	2.26	0.73	4.04	0	0	0	0	0	0	1	0	1
Pingding Xian	0	2	0	1	1	2	2	0	3	2	1	0	1	0	1.1	2.52	1.03	4.07	0	0	0	0	0	0	3	1	3
Jiang Xian	0	2	2	1	2	2	2	0	3	1	0	0	1	1	1.12	2.57	0.98	4.15	0	0	0	0	0	0	1	1	1
Pingding Xian	0	2	1	1	1	2	2	0	3	1	2	0	1	1	0.88	2.58	1.68	4.16	1	0	0	0	1	0	2	1	3
Huguan Xian	0	2	1	1	1	2	2	0	3	0	0	0	1	0	1.5	2.52	0.75	4.18	0	0	0	0	0	0	1	0	2
Huguan Xian	0	2	1	1	2	2	2	0	3	0	0	0	1	0	1.35	2.4	1.57	4.18	0	0	0	0	0	0	1	1	2
Huguan Xian	0	2	2	1	1	2	2	0	3	0	0	0	1	1	1.44	2.72	0.5	4.25	0	0	0	0	0	0	1	1	2
Huguan Xian	0	1	2	1	1	2	2	0	3	0	0	0	1	0	0.81	2.92	1.21	4.26	1	0	0	0	1	0	2	1	3
Huguan Xian	0	2	1	1	1	2	2	0	3	0	0	0	1	0	1.53	2.47	1.34	4.31	0	0	0	0	0	0	1	0	2
Lin Xian	0	2	1	1	2	2	2	0	3	0	0	0	1	0	1.47	2.56	1.11	4.32	0	0	0	0	0	0	2	1	2
Pingding Xian	0	2	2	1	1	2	2	0	3	0	2	0	1	1	0.96	2.67	1.95	4.37	1	0	0	0	1	0	3	1	2
Lin Xian	0	2	1	1	1	2	2	0	3	0	0	0	1	1	1.02	2.42	2.87	4.37	1	0	0	1	1	0	2	1	2
Pingding Xian	0	2	0	1	1	2	2	0	3	1	2	0	1	0	0.99	2.96	0.91	4.38	1	0	0	0	1	0	1	1	3
Jiang Xian	0	2	0	1	2	2	2	0	3	0	1	0	1	1	1.3	2.53	0.57	4.39	0	0	0	0	0	0	2	1	1
Pingding Xian	0	1	1	1	2	2	2	0	3	1	1	0	1	1	2.06	2.14	0.98	4.4	0	0	0	0	0	1	2	1	2
Huguan Xian	0	2	2	1	1	2	2	0	3	0	0	0	1	1	1.47	2.63	1.3	4.42	0	0	0	0	0	0	1	0	1
Lin Xian	0	2	1	1	1	2	2	0	3	0	0	2	1	0	1.42	2.6	1.47	4.42	0	0	0	0	0	1	1	0	3
Pingding Xian	0	1	2	1	1	2	2	0	3	2	1	0	1	0	0.87	3	1.85	4.46	1	0	0	0	1	1	2	1	3
Jiang Xian	0	2	1	1	2	2	2	0	3	1	0	0	1	0	1.37	2.53	0.6	4.47	0	0	0	0	0	0	2	1	3
Yuci Qu	1	2	2	1	1	2	2	0	3	2	2	0	1	0	1.08	3.02	1.31	4.48	0	0	0	0	0	0	2	1	2
Pingding Xian	0	2	2	1	1	2	2	0	3	0	0	2	1	1	1.34	2.72	1.49	4.49	0	0	0	0	0	1	2	1	2
Pingding Xian	0	2	2	1	2	2	2	0	3	2	1	0	1	0	0.88	3.03	1.53	4.49	1	0	0	0	1	1	1	1	2
Pingding Xian	0	1	1	1	1	2	2	0	3	1	1	0	1	0	0.98	2.79	1.89	4.55	1	0	0	0	1	0	2	1	2
Pingding Xian	0	2	0	1	1	2	2	0	3	2	1	0	1	0	1.15	3.27	0.72	4.7	0	0	0	0	0	0	1	0	2
Huguan Xian	0	2	2	1	2	2	2	0	3	0	0	0	1	0	0.84	3.34	1.47	4.75	1	0	0	0	1	0	3	1	1
Yuci Qu	1	2	1	1	2	2	2	0	3	0	2	0	1	0	1.68	2.97	1.05	4.76	0	0	0	0	0	0	1	0	1
Pingding Xian	0	2	1	1	2	2	2	0	3	2	1	0	1	1	1.21	3.14	1.45	4.8	0	0	0	0	0	0	3	1	2
Jiang Xian	0	2	1	1	1	2	2	0	3	1	2	0	1	0	1.37	3.01	1.29	4.86	0	0	0	0	0	0	3	1	2
Jiang Xian	0	1	2	1	2	2	2	0	3	0	0	0	1	1	1.1	3.31	0.76	4.9	0	0	0	0	0	0	3	1	2
Pingding Xian	0	1	2	1	2	2	2	0	3	0	0	2	0	0	1.48	3.22	0.97	4.92	0	0	0	0	0	0	1	1	1
Pingding Xian	0	1	2	1	1	2	2	0	3	2	1	2	0	1	1.25	2.97	1.29	4.93	0	0	0	0	0	1	2	1	2
Jiang Xian	0	2	2	1	2	2	2	0	3	0	0	0	1	1	1.08	3.11	1.12	4.94	0	0	0	0	0	0	3	1	1
Pingding Xian	0	2	2	1	1	2	2	0	3	2	1	0	1	1	0.96	3.15	2.62	4.96	1	0	0	1	1	0	3	1	2
Jiang Xian	0	2	2	1	1	2	2	0	3	0	0	0	1	0	1	2.93	2.59	5.15	1	0	0	1	1	0	1	0	2
Huguan Xian	0	2	1	1	1	2	2	0	3	0	1	0	1	0	1.46	3.55	1.25	5.22	0	0	0	0	0	0	1	1	2
Pingding Xian	0	2	1	1	1	2	2	0	3	0	1	0	1	1	1.24	3.53	1.33	5.25	0	0	0	0	0	0	2	1	2
Pingding Xian	0	1	2	1	1	2	2	0	3	1	2	0	1	0	1.26	3.44	1.48	5.25	0	0	0	0	0	0	2	1	1
Yuci Qu	1	2	2	1	2	2	2	0	3	0	0	0	1	1	0.91	3.88	1.65	5.28	1	0	0	0	1	1	3	1	1
Jiang Xian	0	2	1	1	2	2	2	0	3	0	0	0	1	1	0.44	0.88	6.95	5.34	1	0	0	1	1	0	2	1	2
Jiang Xian	0	1	1	1	1	2	2	0	3	1	0	0	1	1	1.09	3.4	2.8	5.4	0	0	0	1	1	0	2	1	2
Jiang Xian	0	2	1	1	1	2	2	0	3	1	2	0	1	1	1.38	3.54	1.86	5.54	0	0	0	0	0	0	2	1	2
Pingding Xian	0	1	2	1	1	2	2	0	3	0	0	2	1	1	1.74	3.41	1.23	5.57	0	0	0	0	0	0	2	1	2
Pingding Xian	0	2	1	1	2	2	2	0	3	2	1	0	1	0	1.45	3.74	1.55	5.59	0	0	0	0	0	0	3	1	2
Datong Xian	0	2	1	1	2	2	2	0	3	0	0	0	1	1	1.43	3.76	1.83	5.65	0	0	0	0	0	1	2	1	2
Lin Xian	0	2	1	1	2	2	2	0	3	0	0	1	1	1	1.2	3.53	3.05	5.7	0	0	0	1	1	0	2	1	1
Pingding Xian	0	2	2	1	1	2	2	0	3	0	0	0	1	1	1	3.88	2.35	5.73	1	0	0	1	1	0	2	1	2
Pingding Xian	0	2	2	1	1	2	2	0	3	0	1	0	1	1	1.4	4.16	1.48	5.89	0	1	1	0	1	0	2	1	1
Huguan Xian	0	1	2	1	1	2	2	0	3	0	0	2	1	1	0.7	1.57	1.62	2.82	1	0	0	0	1	0	1	0	2
Pingding Xian	0	1	2	1	2	2	2	0	3	2	1	0	1	1	1.11	2.06	0.96	3.37	0	0	0	0	0	0	1	1	2
Pingding Xian	0	1	2	1	1	2	2	0	3	0	0	0	2	0	1.38	2.06	0.92	3.81	0	0	0	0	0	0	1	0	1
Pingding Xian	0	1	0	1	1	2	2	0	3	0	0	1	1	0	1.42	2.77	1.21	4.62	0	0	0	0	0	1	3	1	2
Jiang Xian	0	2	1	1	1	3	2	0	3	0	2	0	1	0	1.21	0.99	0.54	2.39	0	0	0	0	0	0	2	1	2
Lin Xian	0	2	1	1	2	3	2	0	3	0	0	0	1	0	0.96	1.53	0.82	2.72	1	0	0	0	1	0	1	1	3
Jiang Xian	0	2	0	1	2	3	2	0	3	0	0	0	1	0	1.27	1.35	0.46	2.79	0	0	0	0	0	0	1	0	1
Jiang Xian	0	2	2	1	1	3	2	0	3	0	0	0	1	1	1.09	1.41	0.63	2.84	0	0	0	0	0	0	2	1	1
Jiang Xian	0	1	2	1	1	3	2	0	3	1	2	0	1	1	0.93	2.03	0.57	3.18	1	0	0	0	1	0	2	1	2
Jiang Xian	0	2	0	1	1	3	2	0	3	1	0	0	1	0	1.18	2.01	0.86	3.35	0	0	0	0	0	0	1	1	1
Pingding Xian	0	2	0	1	1	3	2	0	3	0	0	2	1	0	1.21	1.87	0.75	3.39	0	0	0	0	0	0	2	0	2
Shuocheng Qu	1	2	2	1	1	3	2	0	3	0	0	0	1	0	1.43	1.31	1.74	3.41	0	0	0	0	0	0	2	1	1
Jiang Xian	0	2	2	1	1	3	2	0	3	1	2	0	1	1	0.94	2.03	0.55	3.5	1	0	0	0	1	0	2	1	2
Jiang Xian	0	2	2	1	1	3	2	0	3	0	1	0	1	0	1.09	2.37	1.05	3.6	0	0	0	0	0	0	3	1	2
Lin Xian	0	2	1	1	1	3	2	0	3	0	0	0	1	0	0.99	2.1	1.71	3.6	1	0	0	0	1	0	1	0	2
Pingding Xian	0	1	1	1	1	3	2	0	3	1	2	0	1	0	0.73	1.95	3	3.72	1	0	0	1	1	0	2	0	2
Pingding Xian	0	2	0	1	1	3	2	0	3	1	2	0	1	0	1.47	1.3	0.38	4.26	0	0	0	0	0	0	1	0	2
Pingding Xian	0	2	1	1	1	3	2	0	3	1	2	0	1	1	1.1	2.73	1.2	4.27	0	0	0	0	0	0	2	1	2
Pingding Xian	0	2	0	1	1	3	2	0	3	0	0	2	1	1	0.86	3.01	1.83	4.45	1	0	0	0	1	0	1	1	2
Huguan Xian	0	2	1	1	1	3	2	0	3	0	0	2	1	0	1.2	3.05	1.34	4.67	0	0	0	0	0	0	3	1	3
Jiang Xian	0	1	1	1	1	3	2	0	3	0	0	0	1	1	0.77	3.32	1.64	4.73	1	0	0	0	1	0	3	1	2
Pingding Xian	0	1	1	1	1	3	2	0	3	2	2	0	1	1	1.04	3.43	1.52	5.07	0	0	0	0	0	1	3	1	1
Jiang Xian	0	2	2	1	1	3	2	0	3	0	0	0	1	0	1.19	3.52	0.82	5.38	0	0	0	0	0	0	0	0	2
Huguan Xian	0	2	2	1	2	3	2	0	3	1	0	0	1	1	0.95	3.43	3.71	5.44	1	0	0	1	1	1	2	1	1
Pingding Xian	0	2	0	1	1	3	2	0	3	0	0	0	1	1	0.99	1.73	0.82	3.08	1	0	0	0	1	0	2	1	1
Jiang Xian	0	2	0	1	2	3	2	0	3	1	0	0	1	0	1.04	1.86	0.61	3.25	0	0	0	0	0	0	3	1	1
Pingding Xian	0	1	1	1	1	3	2	0	3	0	2	0	1	1	0.93	3.07	1.24	4.45	1	0	0	0	1	0	2	1	1
Jiang Xian	0	2	1	1	1	3	2	0	3	0	0	0	1	1	1.21	1.48	1.34	3.41	0	0	0	0	0	0	2	0	1
Jiang Xian	0	2	2	1	2	3	2	0	3	0	0	0	1	0	0.94	2.98	2.3	4.5	1	0	0	1	1	0	2	1	1
Pingding Xian	0	1	0	1	1	3	2	0	3	0	0	0	1	1	1.34	3.58	1.43	5.41	0	0	0	0	0	1	1	0	3
Jiang Xian	0	1	2	1	1	2	2	0	3	0	0	0	1	1	0.93	1.95	0.79	3.21	1	0	0	0	1	0	1	1	3
Xinghualing Qu	1	1	0	1	2	2	2	0	3	1	1	1	1	1	1.07	3.04	0.83	4.39	0	0	0	0	0	0	2	1	2
Jiang Xian	0	2	1	1	2	2	2	0	3	1	2	0	1	1	1.46	2.38	0.7	4.01	0	0	0	0	0	0	2	1	2
Huguan Xian	0	2	2	1	1	2	2	0	3	0	1	0	1	1	1.12	3.41	0.95	4.79	0	0	0	0	0	0	1	0	1
Xinghualing Qu	1	2	1	1	1	1	1	0	3	2	1	0	1	1	1.18	1.79	0.82	3.2	0	0	0	0	0	0	1	0	3
Xinghualing Qu	1	2	2	1	1	1	1	0	3	0	2	0	1	0	1.41	1.8	0.76	3.36	0	0	0	0	0	0	1	1	3
Xinghualing Qu	1	2	2	1	2	1	1	0	3	0	0	0	1	0	1.45	2.29	0.68	3.93	0	0	0	0	0	0	2	0	2
Xinghualing Qu	1	2	0	1	1	1	3	0	3	2	1	0	1	0	1.67	2.56	0.7	4.47	0	0	0	0	0	0	3	1	1
Xinghualing Qu	1	2	2	1	1	1	1	0	3	1	2	0	1	0	1.13	3.13	1.03	4.61	0	0	0	0	0	0	1	0	2
Xinghualing Qu	1	2	1	1	1	1	1	0	3	1	0	1	1	0	0.91	2.95	2.88	4.76	1	0	0	1	1	0	2	1	3
Xinghualing Qu	1	1	2	1	1	1	3	0	3	2	1	1	1	1	1.47	3.37	0.63	5.12	0	0	0	0	0	0	1	0	1
Xinghualing Qu	1	2	2	1	1	1	1	0	3	1	1	0	1	1	0.61	3.27	4.55	5.43	1	0	0	1	1	1	2	1	3
Shuocheng Qu	1	2	0	1	2	1	1	0	3	0	0	0	1	0	1.43	3.71	2.03	5.7	0	0	0	0	0	0	2	1	1
Xinghualing Qu	1	2	2	1	1	1	3	0	3	2	2	0	1	0	1.49	4.09	1.35	6.01	0	0	0	0	0	0	1	0	2
Jiang Xian	0	2	1	1	1	2	1	0	3	2	2	0	1	0	0.75	1.43	0.58	2.38	1	0	0	0	1	0	1	1	2
Xinghualing Qu	1	1	0	1	1	2	1	0	3	2	1	1	1	0	0.68	1.46	1.78	2.73	1	0	0	0	1	0	2	0	2
Jiang Xian	0	2	1	1	2	2	3	0	3	0	0	0	1	0	0.9	1.76	0.78	2.75	1	0	0	0	1	0	2	1	1
Xinghualing Qu	1	2	0	1	1	2	1	0	3	1	1	0	1	0	1.16	1.24	1.28	2.77	0	0	0	0	0	0	1	0	2
Jiang Xian	0	2	1	1	1	2	3	0	3	1	2	0	1	0	1	1.81	0.65	3	1	0	0	0	1	0	1	1	2
Xinghualing Qu	1	1	0	1	1	2	3	0	3	2	1	1	1	0	0.58	1.94	1.62	3.07	1	0	0	0	1	0	2	0	2
Jiang Xian	0	2	1	1	1	2	1	0	3	1	0	0	1	0	0.93	1.71	0.47	3.08	1	0	0	0	1	0	1	0	1
Xinghualing Qu	1	1	1	1	1	2	1	0	3	2	1	0	1	0	1.31	1.51	1.07	3.1	0	0	0	0	0	0	1	0	2
Lin Xian	0	1	1	1	1	2	1	0	3	0	1	0	1	0	1.12	1.62	1.4	3.18	0	0	0	0	0	0	2	1	2
Jiang Xian	0	2	1	1	2	2	3	0	3	1	0	0	1	0	0.8	1.95	1.95	3.25	1	0	0	0	1	0	1	1	1
Xinghualing Qu	1	2	2	1	1	2	1	0	3	1	0	0	1	1	0.88	2.01	1.17	3.29	1	0	0	0	1	0	3	1	2
Xinghualing Qu	1	2	0	1	1	2	1	0	3	2	1	0	1	0	1.83	1.38	0.59	3.3	0	0	0	0	0	0	1	0	2
Xinghualing Qu	1	1	1	1	1	2	1	0	3	1	1	1	1	0	0.95	2	1.42	3.34	1	0	0	0	1	0	3	1	2
Xinghualing Qu	1	1	1	1	1	2	1	0	3	1	1	0	1	0	0.96	1.7	2.55	3.34	1	0	0	1	1	0	2	0	2
Lin Xian	0	1	1	1	1	2	1	0	3	0	0	2	1	0	1.09	1.99	1.16	3.39	0	0	0	0	0	1	2	1	1
Xinghualing Qu	1	1	2	1	1	2	1	0	3	1	1	0	1	0	1.27	1.87	1.14	3.4	0	0	0	0	0	0	0	0	1
Xinghualing Qu	1	2	0	1	1	2	1	0	3	1	1	0	1	0	1.59	1.6	1.03	3.45	0	0	0	0	0	0	2	0	2
Xinghualing Qu	1	2	1	1	1	2	1	0	3	2	1	0	1	0	1.11	2.2	0.69	3.46	0	0	0	0	0	0	1	1	3
Xinghualing Qu	1	1	1	1	1	2	1	0	3	1	2	0	1	0	0.95	1.72	2.73	3.46	1	0	0	1	1	0	2	0	2
Yuci Qu	1	1	2	1	1	2	1	0	3	2	2	0	1	1	0.89	2.31	0.85	3.51	1	0	0	0	1	0	1	1	1
Xinghualing Qu	1	2	1	1	2	2	1	0	3	1	2	1	0	0	1.02	2.33	0.69	3.52	1	0	0	0	1	0	2	1	2
Xinghualing Qu	1	2	0	1	1	2	1	0	3	0	0	0	1	1	1.01	2.09	1.66	3.52	1	0	0	0	1	0	3	1	2
Xinghualing Qu	1	2	0	1	1	2	1	0	3	1	0	0	1	0	1.57	1.94	0.58	3.58	0	0	0	0	0	0	1	0	2
Xinghualing Qu	1	2	2	1	1	2	3	0	3	2	1	0	1	0	1.26	2.06	0.8	3.59	0	0	0	0	0	0	2	1	2
Xinghualing Qu	1	2	1	1	1	2	3	0	3	1	0	0	1	0	1.14	2.24	1.21	3.61	0	0	0	0	0	0	1	1	2
Xinghualing Qu	1	1	0	1	1	2	1	0	3	1	1	0	1	0	0.68	2.41	1.46	3.61	1	0	0	0	1	0	2	1	1
Pingding Xian	0	1	0	1	1	2	3	0	3	0	0	2	1	0	0.75	2.23	1.93	3.62	1	0	0	0	1	1	2	1	3
Lin Xian	0	2	1	1	2	2	1	0	3	0	0	0	1	0	1.06	2.22	1.36	3.63	0	0	0	0	0	0	1	1	2
Lin Xian	0	2	1	1	1	2	1	0	3	1	0	0	1	1	1.31	1.92	1.54	3.65	0	0	0	0	0	0	1	0	2
Xinghualing Qu	1	2	1	1	1	2	1	0	3	1	1	0	1	0	1.17	2.16	1.56	3.67	0	0	0	0	0	0	1	0	2
Xinghualing Qu	1	2	2	1	1	2	1	0	3	1	1	0	1	0	0.89	2.44	1.22	3.69	1	0	0	0	1	0	3	1	1
Datong Xian	0	2	0	1	1	2	1	0	3	0	1	0	1	0	1.09	2.14	1.42	3.7	0	0	0	0	0	0	2	0	3
Xinghualing Qu	1	2	0	1	1	2	1	0	3	0	0	0	1	0	1.54	2.12	0.68	3.74	0	0	0	0	0	0	1	0	2
Xinghualing Qu	1	2	0	1	1	2	1	0	3	1	1	0	1	0	0.89	2.38	1.85	3.75	1	0	0	0	1	0	2	0	2
Xinghualing Qu	1	2	1	1	1	2	1	0	3	1	1	0	1	0	1.34	2.3	0.8	3.77	0	0	0	0	0	0	1	1	2
Lin Xian	0	2	0	1	1	2	1	0	3	0	0	0	1	0	1.54	2.01	0.89	3.78	0	0	0	0	0	0	1	0	2
Xinghualing Qu	1	2	1	1	1	2	1	0	3	1	1	0	1	0	1.12	2.09	2.01	3.8	0	0	0	0	0	0	1	0	2
Xinghualing Qu	1	2	1	1	1	2	1	0	3	1	1	0	1	1	1.43	2.27	0.72	3.84	0	0	0	0	0	0	2	1	2
Xinghualing Qu	1	2	1	1	1	2	1	0	3	1	2	0	1	0	1.86	1.97	0.66	3.85	0	0	0	0	0	0	1	0	2
Lin Xian	0	2	0	1	2	2	3	0	3	0	0	0	1	0	1.5	1.93	1.52	3.86	0	0	0	0	0	0	0	0	2
Yuci Qu	1	1	1	1	2	2	3	0	3	1	2	1	1	0	1.26	2.24	1.36	3.88	0	0	0	0	0	0	1	0	2
Xinghualing Qu	1	2	2	1	1	2	1	0	3	1	1	0	1	0	1.41	2.38	0.78	3.93	0	0	0	0	0	0	2	1	2
Xinghualing Qu	1	2	1	1	1	2	1	0	3	1	1	0	1	1	0.77	2.25	3.11	3.95	1	0	0	1	1	1	2	1	1
Lin Xian	0	2	0	1	1	2	1	0	3	0	0	0	1	0	1.55	2.17	1.08	3.96	0	0	0	0	0	0	1	0	1
Xinghualing Qu	1	2	1	1	1	2	1	0	3	2	2	1	1	1	1.12	2.52	1.12	3.96	0	0	0	0	0	0	2	1	1
Xinghualing Qu	1	1	1	1	1	2	1	0	3	0	1	0	1	0	1.14	2.58	1.18	3.96	0	0	0	0	0	0	1	0	2
Xinghualing Qu	1	2	1	1	1	2	1	0	3	2	1	0	1	0	0.79	2.66	1.72	3.97	1	0	0	0	1	0	3	1	2
Xinghualing Qu	1	2	1	1	1	2	1	0	3	1	0	0	1	0	0.96	2.38	2.15	4.01	1	0	0	0	1	0	3	1	2
Shuocheng Qu	1	1	1	1	1	2	1	0	3	0	0	0	1	0	0.9	2.24	2.62	4.01	1	0	0	1	1	0	1	0	2
Jiang Xian	0	2	1	1	2	2	3	0	3	1	0	0	1	0	0.99	2.64	0.7	4.03	1	0	0	0	1	0	2	1	2
Xinghualing Qu	1	2	1	1	1	2	1	0	3	1	1	0	1	0	1.27	2.49	0.81	4.03	0	0	0	0	0	0	2	0	2
Xinghualing Qu	1	1	2	1	1	2	1	0	3	0	0	0	1	0	1.18	2.55	1.05	4.03	0	0	0	0	0	0	1	0	2
Shuocheng Qu	1	2	1	1	1	2	1	0	3	0	0	0	1	1	1.2	2.36	1.62	4.04	0	0	0	0	0	0	2	1	2
Yuci Qu	1	1	2	1	1	2	1	0	3	1	2	0	1	1	1.35	2.41	1.37	4.06	0	0	0	0	0	0	2	1	3
Xinghualing Qu	1	2	0	1	1	2	1	0	3	1	0	0	1	0	1.48	2.42	1.01	4.08	0	0	0	0	0	1	2	0	2
Xinghualing Qu	1	1	0	1	1	2	1	0	3	0	0	0	1	0	1.23	2.6	1.03	4.12	0	0	0	0	0	0	1	1	1
Xinghualing Qu	1	1	2	1	1	2	1	0	3	1	1	0	1	1	1.26	2.6	1.02	4.13	0	0	0	0	0	0	1	0	2
Jiang Xian	0	2	0	1	2	2	3	0	3	1	0	0	1	0	1.15	2.49	1.27	4.14	0	0	0	0	0	0	2	1	2
Xinghualing Qu	1	1	0	1	1	2	1	0	3	2	1	0	1	0	1.48	2.56	0.81	4.17	0	0	0	0	0	0	1	0	2
Xinghualing Qu	1	2	1	1	1	2	1	0	3	2	2	0	1	0	1.48	2.62	0.83	4.18	0	0	0	0	0	0	1	0	3
Xinghualing Qu	1	2	1	1	1	2	1	0	3	1	1	0	1	0	1.59	2.42	0.86	4.18	0	0	0	0	0	0	2	1	2
Xinghualing Qu	1	2	1	1	1	2	1	0	3	2	1	0	1	0	1.72	2.33	0.52	4.2	0	0	0	0	0	0	3	1	1
Yuci Qu	1	2	2	1	1	2	1	0	3	2	0	1	1	1	1.04	2.64	1.62	4.22	0	0	0	0	0	0	2	1	3
Xinghualing Qu	1	2	1	1	1	2	1	0	3	2	1	0	1	0	1.65	2.26	1.51	4.23	0	0	0	0	0	0	2	0	3
Xinghualing Qu	1	2	1	1	1	2	1	0	3	1	1	0	1	0	1.55	2.64	0.61	4.24	0	0	0	0	0	0	1	0	2
Xinghualing Qu	1	2	1	1	1	2	1	0	3	2	2	0	1	0	1.96	2.15	0.86	4.27	0	0	0	0	0	0	1	0	2
Huguan Xian	0	1	2	1	1	2	1	0	3	0	0	0	1	1	1.51	2.55	0.8	4.29	0	0	0	0	0	1	1	0	1
Xinghualing Qu	1	2	2	1	1	2	1	0	3	1	0	0	1	0	1.15	2.71	1.38	4.3	0	0	0	0	0	0	2	0	2
Xinghualing Qu	1	2	1	1	1	2	1	0	3	1	1	1	1	0	1.58	2.36	1.22	4.31	0	0	0	0	0	0	1	0	1
Xinghualing Qu	1	2	0	1	1	2	1	0	3	1	2	0	1	0	1.59	2.57	0.66	4.32	0	0	0	0	0	0	2	1	2
Xinghualing Qu	1	2	0	1	1	2	1	0	3	1	1	0	1	0	1.27	2.67	1.45	4.32	0	0	0	0	0	0	2	0	1
Shuocheng Qu	1	2	1	1	1	2	1	0	3	1	0	0	1	0	1.07	2.69	1.7	4.32	0	0	0	0	0	0	2	1	2
Xinghualing Qu	1	2	0	1	1	2	1	0	3	1	1	0	1	0	1.39	2.72	1.02	4.33	0	0	0	0	0	0	1	0	2
Xinghualing Qu	1	2	2	1	1	2	1	0	3	1	0	0	1	0	1.52	2.53	1.19	4.33	0	0	0	0	0	1	2	1	2
Xinghualing Qu	1	2	1	1	1	2	1	0	3	2	1	0	1	0	1.19	2.96	1.07	4.38	0	0	0	0	0	0	1	0	1
Xinghualing Qu	1	2	0	1	1	2	3	0	3	2	2	0	1	0	1.04	2.95	1.68	4.39	0	0	0	0	0	0	1	1	3
Xinghualing Qu	1	2	1	1	1	2	1	0	3	1	2	0	1	1	1.83	2.37	1.03	4.4	0	0	0	0	0	0	1	0	3
Xinghualing Qu	1	2	0	1	1	2	1	0	3	0	1	0	1	0	1.66	2.49	1.27	4.4	0	0	0	0	0	0	1	1	2
Xinghualing Qu	1	2	1	1	1	2	3	0	3	0	1	0	1	1	1.17	2.94	1.08	4.41	0	0	0	0	0	0	3	1	2
Shuocheng Qu	1	2	1	1	1	2	1	0	3	2	0	0	1	1	1.18	2.46	2.25	4.42	0	0	0	0	0	0	2	0	3
Xinghualing Qu	1	2	0	1	1	2	1	0	3	1	0	0	1	0	1.45	2.81	0.59	4.44	0	0	0	0	0	0	1	0	2
Yuci Qu	1	2	2	1	1	2	1	0	3	1	1	0	1	0	1.55	2.7	0.91	4.44	0	0	0	0	0	0	2	1	3
Xinghualing Qu	1	2	1	1	1	2	1	0	3	2	2	0	1	0	1.59	2.47	1	4.44	0	0	0	0	0	0	3	1	2
Xinghualing Qu	1	2	1	1	1	2	1	0	3	1	2	0	1	1	1.48	2.69	1.17	4.44	0	0	0	0	0	0	2	1	3
Xinghualing Qu	1	1	1	1	2	2	1	0	3	2	0	2	1	0	0.94	2.64	2.85	4.44	1	0	0	1	1	1	2	1	1
Xinghualing Qu	1	2	2	1	1	2	1	0	3	0	2	0	1	1	2.09	2.46	0.56	4.5	0	0	0	0	0	0	2	1	3
Xinghualing Qu	1	2	1	1	1	2	1	0	3	1	2	0	1	1	1.06	2.98	1.9	4.52	0	0	0	0	0	0	2	1	3
Xinghualing Qu	1	1	0	1	1	2	3	0	3	2	2	0	1	0	1.7	2.65	0.95	4.55	0	0	0	0	0	0	2	0	2
Xinghualing Qu	1	2	1	1	1	2	1	0	3	1	1	0	1	0	1.25	2.72	1.92	4.55	0	0	0	0	0	0	1	0	1
Yuci Qu	1	1	2	1	1	2	1	0	3	1	0	0	1	1	1.55	2.82	0.68	4.58	0	0	0	0	0	0	1	0	1
Xinghualing Qu	1	2	1	1	1	2	1	0	3	2	1	0	1	1	1.1	2.96	1.87	4.58	0	0	0	0	0	0	2	1	2
Yuci Qu	1	1	2	1	2	2	3	0	3	1	1	2	1	0	1.45	2.85	1.1	4.59	0	0	0	0	0	0	1	0	1
Xinghualing Qu	1	2	1	1	1	2	1	0	3	1	1	0	1	0	1	3.18	1.58	4.6	1	0	0	0	1	0	1	1	2
Xinghualing Qu	1	2	2	1	1	2	1	0	3	2	1	0	1	0	1.28	3.07	1.54	4.63	0	0	0	0	0	0	1	0	2
Xinghualing Qu	1	2	1	1	1	2	1	0	3	0	1	0	1	0	1.57	2.52	1.92	4.64	0	0	0	0	0	0	3	1	2
Xinghualing Qu	1	2	1	1	1	2	3	0	3	0	0	0	1	1	1.28	2.92	2.02	4.65	0	0	0	0	0	0	1	1	2
Xinghualing Qu	1	2	1	1	1	2	1	0	3	1	1	0	1	1	0.85	2.99	2.35	4.67	1	0	0	1	1	0	1	0	2
Yuci Qu	1	2	1	1	1	2	1	0	3	2	2	2	1	1	0.77	2.84	3.66	4.67	1	0	0	1	1	0	2	1	1
Yuci Qu	1	2	2	1	2	2	3	0	3	1	0	0	1	1	2	2.32	1.33	4.68	0	0	0	0	0	0	2	1	2
Xinghualing Qu	1	2	1	1	1	2	3	0	3	1	0	0	1	0	0.71	1.9	4.69	4.7	1	0	0	1	1	1	2	0	1
Xinghualing Qu	1	2	1	1	1	2	1	0	3	1	1	0	1	0	1.53	2.99	0.84	4.71	0	0	0	0	0	0	2	1	2
Xinghualing Qu	1	2	1	1	1	2	1	0	3	0	2	0	1	0	1.94	2.71	0.86	4.73	0	0	0	0	0	0	1	0	2
Shuocheng Qu	1	1	0	1	1	2	1	0	3	2	0	0	1	0	0.92	3.35	1.54	4.73	1	0	0	0	1	0	2	1	2
Xinghualing Qu	1	1	1	1	2	2	1	0	3	0	2	0	1	0	0.91	2.88	2.54	4.74	1	0	0	1	1	0	2	1	2
Xinghualing Qu	1	2	0	1	1	2	1	0	3	2	2	0	1	0	1.14	2.76	2.98	4.74	0	0	0	1	1	0	3	1	2
Xinghualing Qu	1	1	2	1	1	2	1	0	3	0	0	0	1	0	1.94	2.65	0.84	4.75	0	0	0	0	0	0	3	1	2
Xinghualing Qu	1	1	0	1	1	2	1	0	3	2	1	0	1	0	1.3	3.14	1.12	4.75	0	0	0	0	0	0	2	0	2
Xinghualing Qu	1	2	2	1	1	2	1	0	3	1	1	0	1	1	1.35	2.94	1.4	4.75	0	0	0	0	0	0	1	0	2
Xinghualing Qu	1	2	0	1	1	2	1	0	3	1	1	0	1	0	1.7	2.94	1	4.77	0	0	0	0	0	0	2	0	1
Xinghualing Qu	1	2	1	1	1	2	1	0	3	1	1	0	1	0	1.4	3.3	1.1	4.79	0	0	0	0	0	0	1	0	2
Xinghualing Qu	1	2	1	1	1	2	1	0	3	1	1	0	1	0	1.05	3.17	1.82	4.8	0	0	0	0	0	0	2	1	1
Xinghualing Qu	1	2	1	1	1	2	1	0	3	0	0	0	1	0	1.43	3.04	1.4	4.81	0	0	0	0	0	0	3	1	1
Datong Xian	0	2	1	1	2	2	1	0	3	1	1	0	1	1	1.46	3.02	0.88	4.82	0	0	0	0	0	0	2	1	2
Yuci Qu	1	2	2	1	2	2	3	0	3	2	2	1	1	1	0.92	3.34	2.04	4.82	1	0	0	0	1	0	3	1	3
Xinghualing Qu	1	2	0	1	1	2	1	0	3	2	1	0	1	0	1.8	2.86	0.64	4.83	0	0	0	0	0	0	1	0	1
Xinghualing Qu	1	2	0	1	1	2	1	0	3	1	0	2	1	0	1.59	2.91	1.27	4.85	0	0	0	0	0	0	1	0	2
Xinghualing Qu	1	2	1	1	1	2	1	0	3	1	1	0	1	1	1.16	3.23	1.81	4.88	0	0	0	0	0	0	1	0	2
Xinghualing Qu	1	2	1	1	1	2	3	0	3	2	2	0	1	0	1.42	3.18	0.87	4.9	0	0	0	0	0	0	1	0	2
Xinghualing Qu	1	2	1	1	1	2	1	0	3	2	2	0	1	0	1.28	3.17	1.46	4.93	0	0	0	0	0	0	2	0	2
Xinghualing Qu	1	2	1	1	1	2	1	0	3	1	1	0	1	0	2.01	2.83	0.77	4.94	0	0	0	0	0	0	1	0	2
Xinghualing Qu	1	2	1	1	1	2	3	0	3	1	0	0	1	0	1.65	3.12	0.6	4.95	0	0	0	0	0	0	1	0	1
Jiang Xian	0	2	1	1	2	2	3	0	3	0	1	0	1	0	0.83	3.26	1.96	4.96	1	0	0	0	1	0	2	1	2
Yuci Qu	1	2	1	1	1	2	1	0	3	2	2	1	1	1	1.44	3.23	1.41	4.97	0	0	0	0	0	0	2	1	2
Xinghualing Qu	1	2	0	1	1	2	1	0	3	1	0	0	1	0	1.08	3.4	1.68	4.97	0	0	0	0	0	0	2	1	2
Yuci Qu	1	2	2	1	1	2	1	0	3	2	2	2	1	1	0.96	3.01	3.07	4.97	1	0	0	1	1	0	1	0	2
Xinghualing Qu	1	2	1	1	2	2	1	0	3	1	0	0	1	0	1.55	3.24	1.2	4.99	0	0	0	0	0	0	2	1	2
Xinghualing Qu	1	2	1	1	1	2	1	0	3	1	1	0	1	0	1.99	2.64	1.53	4.99	0	0	0	0	0	0	1	0	2
Xinghualing Qu	1	2	1	1	1	2	1	0	3	0	0	0	1	1	2.12	2.68	0.91	5	0	0	0	0	0	0	1	0	2
Xinghualing Qu	1	2	2	1	1	2	1	0	3	1	2	0	1	1	1.46	3.37	1.1	5	0	0	0	0	0	0	2	1	2
Xinghualing Qu	1	2	1	1	1	2	1	0	3	2	2	0	1	0	1.33	3.14	2.31	5	0	0	0	1	1	0	1	0	3
Xinghualing Qu	1	2	1	1	2	2	1	0	3	1	2	0	1	0	1.01	3.21	2.66	5	1	0	0	1	1	0	3	1	2
Xinghualing Qu	1	2	1	1	1	2	1	0	3	1	1	0	1	0	1.03	3.71	1.03	5.03	1	0	0	0	1	0	2	1	2
Xinghualing Qu	1	2	1	1	1	2	1	0	3	0	1	0	1	1	0.57	1.65	7.95	5.03	1	0	0	1	1	1	3	1	3
Shuocheng Qu	1	1	1	1	1	2	1	0	3	0	0	0	1	1	1.09	3.5	1	5.04	0	0	0	0	0	0	2	1	3
Xinghualing Qu	1	2	1	1	1	2	1	0	3	0	0	0	1	0	1.71	2.88	1.38	5.04	0	0	0	0	0	0	1	1	2
Yuci Qu	1	2	1	1	1	2	1	0	3	0	0	0	1	1	0.89	3.33	2.53	5.04	1	0	0	1	1	0	2	1	1
Xinghualing Qu	1	1	0	1	1	2	1	0	3	1	1	0	1	0	1.42	3.29	1.35	5.05	0	0	0	0	0	0	2	0	2
Xinghualing Qu	1	2	1	1	1	2	3	0	3	2	1	0	1	0	2.37	2.57	0.83	5.09	0	0	0	0	0	0	2	0	2
Xinghualing Qu	1	2	1	1	1	2	1	0	3	2	1	0	1	0	1.43	3.43	0.97	5.09	0	0	0	0	0	0	2	1	3
Yuci Qu	1	2	2	1	2	2	3	0	3	1	0	0	1	0	1	3.66	1.37	5.09	1	0	0	0	1	0	3	1	2
Xinghualing Qu	1	1	1	1	1	2	1	0	3	0	1	0	1	0	0.86	3.44	2.55	5.09	1	0	0	1	1	0	1	0	2
Yuci Qu	1	2	2	1	1	2	1	0	3	2	2	0	1	0	1.65	3.18	1.17	5.1	0	0	0	0	0	0	3	1	1
Xinghualing Qu	1	2	1	1	1	2	1	0	3	1	1	0	1	0	1.38	3.39	1.26	5.1	0	0	0	0	0	0	3	1	2
Shuocheng Qu	1	2	1	1	1	2	1	0	3	1	0	0	1	0	1.01	3.59	1.71	5.11	1	0	0	0	1	0	1	0	2
Xinghualing Qu	1	1	1	1	2	2	1	0	3	2	0	1	1	1	1.1	3.57	1.71	5.12	0	0	0	0	0	0	3	1	1
Xinghualing Qu	1	2	1	1	1	2	1	0	3	2	2	0	1	1	0.91	3.72	1.5	5.13	1	0	0	0	1	1	3	1	2
Xinghualing Qu	1	1	1	1	1	2	1	0	3	1	0	0	1	0	1.08	3.47	2.45	5.13	0	0	0	1	1	0	1	1	1
Xinghualing Qu	1	2	2	1	1	2	3	0	3	2	2	0	1	1	1.11	3.23	2.57	5.13	0	0	0	1	1	0	2	1	3
Xinghualing Qu	1	2	0	1	1	2	1	0	3	2	0	0	1	0	1.32	2.93	3	5.14	0	0	0	1	1	0	2	1	1
Shuocheng Qu	1	1	1	1	1	2	1	0	3	2	0	0	1	0	1.19	3.47	1.28	5.16	0	0	0	0	0	0	2	1	2
Xinghualing Qu	1	2	1	1	1	2	1	0	3	2	2	1	1	0	1.26	3.39	2.24	5.17	0	0	0	0	0	0	1	1	1
Yuci Qu	1	2	1	1	2	2	3	0	3	2	0	0	1	1	1.01	3.82	1.28	5.18	1	0	0	0	1	0	1	0	2
Yuci Qu	1	2	1	1	1	2	1	0	3	2	2	0	1	1	1.13	3.77	1.15	5.2	0	0	0	0	0	0	2	1	3
Xinghualing Qu	1	2	0	1	1	2	1	0	3	2	1	0	1	0	1.23	3.57	1.62	5.22	0	0	0	0	0	0	1	0	2
Xinghualing Qu	1	2	1	1	1	2	1	0	3	1	1	0	1	1	0.86	3.76	2.17	5.23	1	0	0	0	1	0	2	1	2
Xinghualing Qu	1	2	0	1	1	2	1	0	3	2	2	0	1	0	1.26	3.53	1.33	5.24	0	0	0	0	0	0	2	0	2
Yuci Qu	1	2	1	1	1	2	1	0	3	2	2	2	1	0	1.86	3.1	1.28	5.28	0	0	0	0	0	0	2	1	2
Shuocheng Qu	1	1	2	1	1	2	1	0	3	0	0	0	1	1	0.99	3.88	1.73	5.28	1	0	0	0	1	0	2	1	2
Xinghualing Qu	1	2	1	1	1	2	1	0	3	1	1	0	1	0	1.23	3.87	0.93	5.29	0	0	0	0	0	0	2	1	2
Xinghualing Qu	1	2	1	1	1	2	1	0	3	0	0	0	1	0	1.44	3.6	1.19	5.29	0	0	0	0	0	0	1	0	3
Yuci Qu	1	2	2	1	1	2	1	0	3	1	2	0	1	0	1.48	3.48	1.2	5.29	0	0	0	0	0	0	1	1	1
Xinghualing Qu	1	1	2	1	1	2	1	0	3	0	0	0	0	1	1.1	3.75	1.79	5.32	0	0	0	0	0	0	2	1	2
Xinghualing Qu	1	2	1	1	1	2	1	0	3	1	0	0	1	1	1.27	3.38	2.6	5.33	0	0	0	1	1	1	2	1	1
Shuocheng Qu	1	2	0	1	1	2	1	0	3	1	0	0	1	0	0.94	3.14	3.08	5.33	1	0	0	1	1	0	1	0	2
Yuci Qu	1	2	1	1	2	2	3	0	3	1	0	0	1	0	1.17	3.68	1.35	5.34	0	0	0	0	0	0	1	0	2
Yuci Qu	1	2	1	1	1	2	1	0	3	2	2	1	1	0	2.18	2.84	1.43	5.34	0	0	0	0	0	0	2	1	2
Yuci Qu	1	2	1	1	1	2	3	0	3	2	0	1	1	1	1.49	3.47	1.68	5.34	0	0	0	0	0	0	2	1	1
Shuocheng Qu	1	1	1	1	1	2	1	0	3	2	0	0	1	0	1.52	3.47	1.31	5.35	0	0	0	0	0	0	2	1	2
Xinghualing Qu	1	2	1	1	1	2	1	0	3	1	0	0	1	0	1.79	3.38	1	5.39	0	0	0	0	0	0	2	0	1
Xinghualing Qu	1	2	2	1	1	2	1	0	3	0	0	0	1	0	1.58	3.45	1.17	5.42	0	0	0	0	0	0	0	1	2
Xinghualing Qu	1	2	1	1	1	2	1	0	3	1	1	0	1	0	1.4	3.68	1.53	5.42	0	0	0	0	0	0	3	1	1
Yuci Qu	1	2	2	1	2	2	3	0	3	1	2	0	0	1	1.3	3.74	1.57	5.42	0	0	0	0	0	0	3	1	2
Xinghualing Qu	1	2	0	1	1	2	1	0	3	1	2	0	1	0	1.69	3.29	1.77	5.42	0	0	0	0	0	0	1	0	2
Xinghualing Qu	1	2	2	1	1	2	1	0	3	1	2	2	1	1	2	3.11	1.23	5.46	0	0	0	0	0	0	2	1	2
Xinghualing Qu	1	2	1	1	1	2	1	0	3	0	1	0	1	0	1.69	3.65	0.77	5.48	0	0	0	0	0	0	1	0	1
Xinghualing Qu	1	2	2	1	1	2	1	0	3	1	2	0	1	1	1.57	3.62	1.14	5.55	0	0	0	0	0	0	1	1	3
Xinghualing Qu	1	2	1	1	1	2	3	0	3	1	1	0	1	0	1.56	3.56	1.31	5.55	0	0	0	0	0	0	2	0	2
Xinghualing Qu	1	2	2	1	1	2	3	0	3	0	0	0	1	1	1.36	3.51	2.34	5.55	0	0	0	1	1	1	1	0	1
Yuci Qu	1	2	1	1	1	2	1	0	3	1	0	0	1	0	0.92	3.56	3.27	5.55	1	0	0	1	1	0	3	1	2
Lin Xian	0	2	2	1	1	2	1	0	3	0	0	0	1	1	0.98	3.94	1.96	5.57	1	0	0	0	1	0	1	0	1
Datong Xian	0	2	1	1	1	2	1	0	3	0	2	0	2	1	1.54	3.34	1.58	5.58	0	0	0	0	0	0	1	1	2
Xinghualing Qu	1	2	1	1	1	2	1	0	3	2	2	0	1	0	1.31	3.76	1.98	5.59	0	0	0	0	0	0	3	1	2
Xinghualing Qu	1	2	1	1	1	2	1	0	3	0	0	0	1	0	0.88	3.93	2.65	5.59	1	0	0	1	1	1	2	0	2
Datong Xian	0	2	1	1	1	2	1	0	3	1	2	0	1	1	1.18	3.27	3.36	5.6	0	0	0	1	1	1	1	0	2
Xinghualing Qu	1	1	2	1	1	2	1	0	3	1	2	0	1	0	1.05	3.46	3.49	5.61	0	0	0	1	1	0	2	0	2
Xinghualing Qu	1	2	1	1	1	2	1	0	3	1	0	0	1	0	1.58	3.81	0.89	5.63	0	0	0	0	0	0	2	1	2
Xinghualing Qu	1	2	2	1	1	2	3	0	3	1	2	0	1	1	1.45	3.37	2.56	5.63	0	0	0	1	1	0	2	1	1
Xinghualing Qu	1	1	2	1	1	2	3	0	3	0	1	0	1	0	1	4.05	2	5.64	1	0	0	0	1	0	2	1	2
Xinghualing Qu	1	2	1	1	1	2	1	0	3	1	1	0	1	0	1.42	3.91	1.52	5.65	0	0	0	0	0	0	2	0	2
Xinghualing Qu	1	2	1	1	1	2	1	0	3	1	1	0	1	0	1.29	3.73	2.03	5.67	0	0	0	0	0	0	2	1	2
Xinghualing Qu	1	2	0	1	2	2	1	0	3	1	1	0	1	1	1.82	3.58	0.98	5.68	0	0	0	0	0	0	3	1	2
Jiang Xian	0	2	0	1	2	2	3	0	3	2	2	0	1	1	1.47	3.49	2.83	5.71	0	0	0	1	1	0	1	0	1
Xinghualing Qu	1	2	1	1	1	2	3	0	3	2	1	0	1	1	1.35	3.63	2.37	5.72	0	0	0	1	1	0	1	0	2
Yuci Qu	1	1	1	1	1	2	1	0	3	2	0	0	0	1	1.2	4	1.48	5.73	0	0	0	0	0	0	2	1	1
Xinghualing Qu	1	2	1	1	1	2	1	0	3	1	1	0	1	0	1.57	4.16	0.81	5.78	0	1	1	0	1	0	2	0	2
Xinghualing Qu	1	2	2	1	1	2	3	0	3	1	1	0	1	0	1.05	4.27	2	5.82	0	1	1	0	1	1	2	1	2
Xinghualing Qu	1	2	1	1	1	2	1	0	3	2	1	0	1	0	1.16	4.03	2.28	5.82	0	0	0	1	1	0	3	1	2
Xinghualing Qu	1	2	1	1	2	2	1	0	3	1	1	0	2	0	1.02	3.98	2.8	5.83	1	0	0	1	1	0	1	1	3
Shuocheng Qu	1	2	1	1	2	2	3	0	3	1	0	0	1	0	0.93	4.06	2.35	5.85	1	0	0	1	1	1	3	1	3
Xinghualing Qu	1	2	1	1	1	2	1	0	3	2	1	0	1	1	1.28	4.33	1.25	5.91	0	1	1	0	1	0	3	1	3
Yuci Qu	1	2	1	1	1	2	1	0	3	2	1	0	1	0	1.19	3.71	3.09	5.91	0	0	0	1	1	0	1	0	2
Xinghualing Qu	1	2	2	1	2	2	1	0	3	2	2	0	1	0	1.32	4.39	1.02	5.96	0	1	1	0	1	0	3	1	3
Yuci Qu	1	2	1	1	1	2	1	0	3	0	0	0	1	1	1.44	4.34	1.07	5.96	0	1	1	0	1	0	2	1	1
Xinghualing Qu	1	2	1	1	1	2	1	0	3	1	1	0	1	1	1.84	3.57	1.54	5.96	0	0	0	0	0	0	2	1	1
Xinghualing Qu	1	1	1	1	1	2	1	0	3	0	2	0	1	0	0.89	4.35	2.34	5.96	1	1	1	1	1	0	3	1	2
Xinghualing Qu	1	2	2	1	1	2	1	0	3	1	1	0	1	0	1.42	3.98	1.83	6	0	0	0	0	0	0	1	1	2
Xinghualing Qu	1	1	1	1	1	2	1	0	3	1	2	0	1	0	2.38	3.4	1.07	6.02	0	0	0	0	0	0	1	0	2
Xinghualing Qu	1	2	2	1	1	2	1	0	3	1	2	0	1	0	1.15	4.41	1.44	6.02	0	1	1	0	1	0	2	1	2
Xinghualing Qu	1	1	1	1	1	2	3	0	3	0	0	1	1	0	1.24	3.9	2.44	6.02	0	0	0	1	1	0	1	1	2
Shuocheng Qu	1	1	2	1	1	2	3	0	3	0	0	0	1	0	1.49	4	1.44	6.07	0	0	0	0	0	0	1	0	1
Yuci Qu	1	2	2	1	1	2	1	0	3	2	2	0	1	1	1.27	4.62	1.23	6.09	0	1	1	0	1	0	2	1	2
Xinghualing Qu	1	2	2	1	1	2	3	0	3	2	0	0	1	1	1.33	4.15	2.13	6.09	0	1	1	0	1	1	3	1	2
Xinghualing Qu	1	1	1	1	1	2	1	0	3	1	1	0	1	0	1.75	4.21	1.18	6.1	0	1	1	0	1	0	2	1	2
Xinghualing Qu	1	2	2	1	1	2	1	0	3	2	1	0	1	0	1.49	4.27	1.25	6.1	0	1	1	0	1	0	1	1	3
Shuocheng Qu	1	2	1	1	1	2	1	0	3	1	0	0	1	0	1.64	4.01	1.98	6.14	0	0	0	0	0	0	1	0	2
Shuocheng Qu	1	1	0	1	1	2	1	0	3	1	0	0	1	0	1.09	4.42	2.24	6.17	0	1	1	0	1	1	2	1	2
Xinghualing Qu	1	1	1	1	1	2	1	0	3	0	0	0	1	0	1.35	4.35	1.86	6.19	0	1	1	0	1	0	1	1	2
Yuci Qu	1	1	2	1	2	2	3	0	3	1	0	0	1	1	0.99	4.63	2.4	6.19	1	1	1	1	1	0	2	1	2
Shuocheng Qu	1	2	1	1	1	2	3	0	3	1	0	0	1	0	1.51	4.33	1.52	6.25	0	1	1	0	1	0	2	0	3
Xinghualing Qu	1	2	1	1	1	2	1	0	3	0	0	0	1	0	1.72	4.27	1.1	6.28	0	1	1	0	1	0	1	1	2
Xinghualing Qu	1	2	2	1	1	2	3	0	3	2	2	0	1	0	1.01	4.66	2.34	6.3	1	1	1	1	1	0	1	1	3
Xinghualing Qu	1	1	1	1	1	2	3	0	3	1	1	0	1	0	1.48	4.23	1.84	6.34	0	1	1	0	1	0	1	0	2
Xinghualing Qu	1	2	1	1	2	2	1	0	3	0	0	0	1	0	1.27	4.83	0.91	6.35	0	1	1	0	1	0	1	1	2
Xinghualing Qu	1	2	1	1	1	2	3	0	3	2	0	0	1	0	1.19	4.55	1.93	6.35	0	1	1	0	1	0	2	0	1
Shuocheng Qu	1	2	1	1	1	2	1	0	3	2	0	0	1	1	1.38	4.29	2.14	6.38	0	1	1	0	1	1	3	1	2
Xinghualing Qu	1	2	1	1	1	2	1	0	3	2	2	0	1	1	1.56	4.62	1.45	6.42	0	1	1	0	1	0	1	0	3
Xinghualing Qu	1	2	1	1	1	2	1	0	3	2	1	0	1	0	1.44	4.54	1.47	6.44	0	1	1	0	1	0	3	1	2
Huguan Xian	0	1	2	1	1	2	1	0	3	0	0	0	1	1	0.72	5.02	2.97	6.51	1	1	1	1	1	0	3	1	1
Xinghualing Qu	1	2	1	1	2	2	1	0	3	1	0	0	1	1	1.18	4.31	3.33	6.51	0	1	1	1	1	0	1	0	2
Xinghualing Qu	1	2	1	1	1	2	1	0	3	0	1	0	1	0	2.29	4.13	1.11	6.63	0	0	1	0	1	0	1	0	2
Xinghualing Qu	1	2	2	1	1	2	1	0	3	1	2	0	1	0	2.65	3.87	0.75	6.64	0	0	1	0	1	0	1	1	2
Xinghualing Qu	1	2	1	1	1	2	1	0	3	1	1	0	1	1	1.34	4.87	1.71	6.66	0	1	1	0	1	1	1	0	3
Xinghualing Qu	1	2	1	1	1	2	1	0	3	1	1	0	1	0	2.16	4.65	0.79	7.12	0	1	1	0	1	0	1	0	1
Xinghualing Qu	1	2	2	1	1	2	1	0	3	2	2	0	0	1	1.89	5.04	2.04	7.41	0	1	1	0	1	0	3	1	3
Xinghualing Qu	1	2	2	1	1	2	1	0	3	1	0	0	1	0	1.83	5.1	2.19	7.46	0	1	1	0	1	0	3	1	3
Xinghualing Qu	1	2	1	1	1	2	1	0	3	2	2	0	1	1	1.3	7.12	1.55	8.84	0	1	1	0	1	0	2	0	3
Yuci Qu	1	2	2	1	2	2	3	0	3	0	0	2	1	1	2	6.93	1.3	9.24	0	1	1	0	1	0	1	0	2
Xinghualing Qu	1	1	0	1	1	2	1	0	3	0	1	0	1	0	1.8	6.98	2.13	9.44	0	1	1	0	1	0	1	0	1
Xinghualing Qu	1	1	2	1	1	2	1	0	3	1	1	0	1	1	1.08	1.32	1.83	2.93	0	0	0	0	0	1	2	1	2
Xinghualing Qu	1	1	2	1	1	2	1	0	3	0	1	0	1	1	1.72	4.09	1.22	6.2	0	0	0	0	0	0	2	0	2
Jiang Xian	0	2	1	1	1	3	3	0	3	1	0	0	1	1	1.02	1.52	0.47	2.68	1	0	0	0	1	0	3	1	1
Xinghualing Qu	1	2	0	2	1	3	1	0	3	2	1	0	1	0	1.05	1.58	0.85	2.93	0	0	0	0	0	0	1	0	1
Lin Xian	0	1	1	1	1	3	1	0	3	0	0	0	1	0	1.15	2.48	1.11	4	0	0	0	0	0	0	1	1	1
Xinghualing Qu	1	2	2	1	1	3	1	0	3	0	1	0	1	0	1.06	2.06	4.3	4.37	0	0	0	1	1	0	2	1	2
Xinghualing Qu	1	2	1	1	1	3	1	0	3	0	0	0	1	0	1.15	3.23	1.29	4.64	0	0	0	0	0	0	0	0	2
Xinghualing Qu	1	2	0	1	1	3	1	0	3	1	0	0	1	0	1.51	2.98	0.72	4.66	0	0	0	0	0	0	1	0	2
Shuocheng Qu	1	1	1	1	1	3	1	0	3	1	0	0	1	0	1.08	3.3	1.24	4.8	0	0	0	0	0	0	1	0	3
Shuocheng Qu	1	2	0	1	1	3	1	0	3	0	0	0	1	0	0.96	3.3	2.26	4.88	1	0	0	1	1	1	2	1	2
Xinghualing Qu	1	2	2	1	1	3	1	0	3	1	1	0	1	0	1.99	2.91	0.81	4.95	0	0	0	0	0	0	1	0	3
Xinghualing Qu	1	2	1	1	2	3	1	0	3	1	1	0	1	1	0.63	1.72	7.43	5.02	1	0	0	1	1	1	2	1	2
Xinghualing Qu	1	2	1	1	1	3	1	0	3	0	2	0	1	1	1.45	3.39	1.45	5.24	0	0	0	0	0	0	2	1	2
Xinghualing Qu	1	1	2	1	1	3	1	0	3	1	1	0	1	1	1.06	3.42	2.81	5.3	0	0	0	1	1	0	2	1	2
Xinghualing Qu	1	2	1	1	1	3	1	0	3	1	1	0	1	0	1.53	3.74	0.87	5.41	0	0	0	0	0	0	1	1	2
Shuocheng Qu	1	2	1	1	1	3	1	0	3	0	0	0	1	0	1.21	3.89	1.38	5.55	0	0	0	0	0	0	3	1	2
Shuocheng Qu	1	2	1	1	1	3	1	0	3	0	0	1	1	0	1.24	3.9	1.78	5.7	0	0	0	0	0	0	1	1	1
Shuocheng Qu	1	2	1	1	1	3	1	0	3	2	0	0	1	0	1.11	4.04	1.84	5.8	0	0	0	0	0	0	1	0	2
Shuocheng Qu	1	2	1	1	1	3	1	0	3	0	0	0	1	0	1.27	4.19	1.44	5.87	0	1	1	0	1	0	1	0	3
Xinghualing Qu	1	2	1	1	1	3	1	0	3	1	1	0	1	1	1.2	4.13	2.44	5.98	0	0	0	1	1	0	1	1	1
Xinghualing Qu	1	2	2	1	1	3	1	0	3	1	0	0	1	1	1.29	4.02	3.12	6.16	0	0	0	1	1	0	1	1	2
Shuocheng Qu	1	2	0	1	1	3	1	0	3	0	0	0	1	0	0.95	4	3.35	6.18	1	0	0	1	1	0	1	0	2
Xinghualing Qu	1	2	1	1	1	3	1	0	3	2	2	0	1	0	1.67	4.85	1.33	6.86	0	1	1	0	1	0	1	0	3
Shuocheng Qu	1	2	1	1	1	3	1	0	3	0	0	0	1	1	1.26	3.82	1.75	5.55	0	0	0	0	0	0	3	1	2
Xinghualing Qu	1	2	1	1	1	3	1	0	3	2	0	0	1	1	1.04	2.68	1.35	4.24	0	0	0	0	0	1	2	1	2
Yuci Qu	1	2	1	1	1	2	1	0	3	2	2	0	1	0	1.64	3.37	0.63	5.2	0	0	0	0	0	0	2	1	1
Shuocheng Qu	1	2	1	1	1	2	1	0	3	0	0	0	1	0	1.82	2.77	0.6	4.83	0	0	0	0	0	0	1	0	3
Xinghualing Qu	1	1	1	1	1	2	1	0	3	1	0	0	1	0	1.06	1.95	0.67	3.23	0	0	0	0	0	0	2	1	2
Xinghualing Qu	1	1	1	1	1	2	1	0	3	2	2	0	1	1	1.1	4.62	2.2	6.41	0	1	1	0	1	0	2	1	3
Pingding Xian	0	1	2	1	2	2	3	0	3	0	2	0	1	1	0.56	2.23	2.77	3.86	1	0	0	1	1	0	2	1	1
Xinghualing Qu	1	2	1	1	1	1	1	0	3	1	1	0	1	0	1.68	2.75	0.68	4.56	0	0	0	0	0	0	1	0	2
Xinghualing Qu	1	2	2	1	2	1	1	0	3	0	1	0	1	1	0.97	3	2.41	4.69	1	0	0	1	1	0	2	1	2
Yuci Qu	1	1	2	1	1	2	1	0	3	2	2	0	1	0	0.91	2.06	0.57	3.04	1	0	0	0	1	0	2	1	1
Xinghualing Qu	1	2	2	1	1	2	1	0	3	1	2	0	1	0	1.27	1.76	0.53	3.17	0	0	0	0	0	0	1	0	2
Pingding Xian	0	1	1	1	2	2	3	0	3	0	0	2	0	0	0.69	1.26	3.36	3.2	1	0	0	1	1	0	3	1	2
Pingding Xian	0	2	0	1	2	2	3	0	3	1	2	0	1	0	0.89	1.76	1.26	3.21	1	0	0	0	1	0	3	1	1
Yuci Qu	1	2	1	1	2	2	1	0	3	1	1	0	1	0	1.04	2	0.72	3.26	0	0	0	0	0	0	1	0	2
Pingding Xian	0	2	0	1	2	2	3	0	3	1	2	0	1	0	1.2	1.93	0.54	3.36	0	0	0	0	0	0	1	1	3
Shuocheng Qu	1	2	0	1	1	2	1	0	3	0	0	0	1	0	1.31	1.86	0.63	3.39	0	0	0	0	0	0	1	1	3
Xinghualing Qu	1	2	0	1	1	2	1	0	3	1	1	0	1	0	1.51	1.85	0.71	3.42	0	0	0	0	0	0	2	0	2
Pingding Xian	0	1	0	1	1	2	1	0	3	1	1	0	1	0	1.14	1.74	1.62	3.47	0	0	0	0	0	0	2	1	1
Xinghualing Qu	1	2	0	1	1	2	1	0	3	1	1	0	1	0	1.04	2.06	1.59	3.54	0	0	0	0	0	0	1	0	2
Pingding Xian	0	2	1	1	1	2	3	0	3	2	1	0	2	1	1.2	1.88	1.42	3.67	0	0	0	0	0	1	1	0	1
Xinghualing Qu	1	2	1	1	1	2	1	0	3	2	2	0	1	0	1.4	2.27	0.79	3.74	0	0	0	0	0	0	1	1	2
Xinghualing Qu	1	1	0	1	1	2	1	0	3	0	0	0	1	0	0.77	2.63	1.4	3.83	1	0	0	0	1	0	2	1	1
Pingding Xian	0	2	1	1	2	2	3	0	3	2	1	2	1	1	1.45	1.99	1.33	3.88	0	0	0	0	0	0	3	1	3
Pingding Xian	0	2	0	1	2	2	1	0	3	1	1	0	1	1	1.05	2.24	1.76	3.89	0	0	0	0	0	0	3	1	1
Pingding Xian	0	2	0	1	1	2	1	0	3	1	1	0	1	0	1.31	2.3	0.72	3.9	0	0	0	0	0	0	2	1	1
Xinghualing Qu	1	1	0	1	1	2	1	0	3	1	1	0	1	1	1.2	2.53	0.75	3.94	0	0	0	0	0	0	3	1	2
Xinghualing Qu	1	2	1	1	2	2	1	0	3	1	2	0	1	0	1.46	2.42	0.66	4	0	0	0	0	0	0	1	0	2
Xinghualing Qu	1	2	0	1	1	2	1	0	3	2	1	0	0	0	1.63	2.16	0.57	4.02	0	0	0	0	0	0	1	0	1
Xinghualing Qu	1	1	1	1	1	2	1	0	3	2	2	0	1	1	1.16	2.61	0.96	4.05	0	0	0	0	0	1	3	1	2
Xinghualing Qu	1	2	1	1	2	2	1	0	3	2	2	0	1	0	1.22	2.57	1.29	4.06	0	0	0	0	0	0	1	0	2
Xinghualing Qu	1	2	0	1	2	2	3	0	3	2	1	0	1	0	1.79	2.16	0.74	4.13	0	0	0	0	0	0	1	0	1
Shuocheng Qu	1	2	1	1	1	2	1	0	3	0	0	0	1	0	1.41	2.45	1.14	4.13	0	0	0	0	0	0	2	0	3
Xinghualing Qu	1	2	1	1	1	2	1	0	3	0	0	0	1	0	1.68	2.33	0.93	4.14	0	0	0	0	0	0	1	0	2
Xinghualing Qu	1	2	1	1	1	2	1	0	3	0	2	0	1	0	1.41	2.66	0.56	4.17	0	0	0	0	0	0	2	0	2
Yuci Qu	1	2	1	1	2	2	3	0	3	2	0	0	1	1	1.19	2.76	0.8	4.18	0	0	0	0	0	0	3	1	2
Yuci Qu	1	2	1	1	1	2	1	0	3	2	2	1	1	1	1.08	2.15	3.24	4.19	0	0	0	1	1	0	2	1	2
Xinghualing Qu	1	2	1	1	2	2	3	0	3	1	0	0	1	1	0.93	3.1	1.36	4.26	1	0	0	0	1	0	3	1	2
Yuci Qu	1	2	2	1	1	2	1	0	3	0	2	0	1	1	0.89	2.05	3.83	4.27	1	0	0	1	1	0	3	1	3
Pingding Xian	0	2	0	1	1	2	3	0	3	0	2	0	1	1	1.11	2.71	1.28	4.28	0	0	0	0	0	0	3	1	3
Xinghualing Qu	1	2	1	1	1	2	1	0	3	0	0	0	1	1	1.12	2.74	1.62	4.37	0	0	0	0	0	0	3	1	2
Pingding Xian	0	1	1	1	1	2	1	0	3	0	2	0	0	1	1.02	2.76	2.33	4.41	1	0	0	1	1	1	2	1	2
Xinghualing Qu	1	2	0	1	1	2	3	0	3	0	2	0	2	0	2.07	2.23	0.66	4.43	0	0	0	0	0	0	1	0	2
Pingding Xian	0	2	0	1	1	2	1	0	3	2	1	0	1	0	1.29	2.81	0.87	4.48	0	0	0	0	0	0	1	1	3
Xinghualing Qu	1	2	1	1	1	2	1	0	3	1	1	0	1	0	0.8	2.86	2.74	4.5	1	0	0	1	1	0	2	0	2
Pingding Xian	0	2	1	1	2	2	1	0	3	0	0	0	1	0	1.29	2.78	1.11	4.51	0	0	0	0	0	0	2	1	2
Pingding Xian	0	2	0	1	2	2	3	0	3	1	1	0	1	1	1.41	2.92	1.18	4.67	0	0	0	0	0	1	3	1	2
Xinghualing Qu	1	2	1	1	1	2	1	0	3	1	1	0	1	0	1.96	2.7	0.63	4.73	0	0	0	0	0	0	2	1	2
Xinghualing Qu	1	2	1	1	1	2	3	0	3	1	1	0	1	1	1.32	3.25	0.72	4.78	0	0	0	0	0	0	2	1	2
Xinghualing Qu	1	2	1	1	1	2	1	0	3	1	1	0	1	0	1.52	2.86	1.93	4.79	0	0	0	0	0	1	1	0	2
Xinghualing Qu	1	2	2	1	1	2	1	0	3	0	2	0	1	0	1.92	2.75	0.75	4.81	0	0	0	0	0	0	0	0	2
Xinghualing Qu	1	2	1	1	1	2	1	0	3	1	0	0	1	1	0.88	3.15	2.24	4.81	1	0	0	0	1	1	3	1	3
Xinghualing Qu	1	2	1	1	2	2	1	0	3	1	1	0	1	1	0.58	2.67	4.57	4.86	1	0	0	1	1	0	3	1	2
Shuocheng Qu	1	2	1	1	1	2	1	0	3	1	0	0	1	0	1.49	3.1	0.9	4.87	0	0	0	0	0	0	1	1	2
Xinghualing Qu	1	2	1	1	1	2	1	0	3	1	2	0	1	0	1.22	3.32	1.55	4.88	0	0	0	0	0	0	2	1	2
Huguan Xian	0	1	2	1	1	2	1	0	3	0	0	0	1	1	0.89	3.5	2.1	4.94	1	0	0	0	1	0	1	1	3
Xinghualing Qu	1	1	2	1	1	2	1	0	3	0	1	0	1	1	0.91	3.22	2.99	4.97	1	0	0	1	1	1	2	1	1
Pingding Xian	0	1	1	1	1	2	1	0	3	1	1	0	1	1	1.06	3.37	1.56	5.03	0	0	0	0	0	0	3	1	1
Yuci Qu	1	2	2	1	1	2	1	0	3	0	0	2	1	1	1.09	3.45	1.9	5.1	0	0	0	0	0	1	3	1	2
Shuocheng Qu	1	2	1	1	1	2	1	0	3	2	1	0	1	0	1.03	3.39	1.9	5.17	1	0	0	0	1	0	1	1	3
Shuocheng Qu	1	2	2	1	1	2	1	0	3	1	0	0	1	0	1.61	3.11	0.95	5.22	0	0	0	0	0	0	1	0	2
Xinghualing Qu	1	1	2	1	2	2	1	0	3	0	1	0	1	0	1.48	3.52	0.99	5.27	0	0	0	0	0	0	2	0	2
Shuocheng Qu	1	1	0	1	1	2	1	0	3	1	0	0	1	0	1.33	3.64	1.32	5.27	0	0	0	0	0	0	2	0	2
Yuci Qu	1	2	1	1	1	2	1	0	3	1	0	0	1	0	1.7	3.36	1.33	5.4	0	0	0	0	0	0	3	1	3
Pingding Xian	0	2	0	1	2	2	3	0	3	2	1	0	1	1	1.09	3.57	2.22	5.46	0	0	0	0	0	0	3	1	3
Xinghualing Qu	1	2	1	1	1	2	3	0	3	1	1	0	1	1	1.02	4.05	1.76	5.54	1	0	0	0	1	0	3	1	2
Pingding Xian	0	2	0	1	2	2	3	0	3	2	1	0	1	0	1.53	3.72	1.49	5.59	0	0	0	0	0	0	1	1	3
Yuci Qu	1	2	1	1	1	2	1	0	3	1	2	1	0	0	1.38	3.92	1.57	5.65	0	0	0	0	0	0	2	1	2
Shuocheng Qu	1	2	0	1	1	2	1	0	3	1	0	0	2	1	1.09	3.75	3.29	5.84	0	0	0	1	1	0	2	1	2
Shuocheng Qu	1	2	2	1	1	2	1	0	3	0	0	0	1	1	1.23	4.02	1.95	5.89	0	0	0	0	0	1	2	0	1
Xinghualing Qu	1	2	0	1	2	2	1	0	3	0	2	1	1	0	1.95	3.62	1.74	6.09	0	0	0	0	0	0	1	0	3
Xinghualing Qu	1	2	2	1	2	2	3	0	3	1	1	0	0	1	1.96	3.64	2.26	6.2	0	0	0	1	1	0	2	1	2
Yuci Qu	1	2	2	1	2	2	3	0	3	2	1	0	1	1	1.09	4.11	3.29	6.29	0	0	1	1	1	0	2	1	2
Xinghualing Qu	1	2	1	1	1	2	1	0	3	1	1	0	1	1	1.61	4.44	1.39	6.34	0	1	1	0	1	0	1	0	2
Xinghualing Qu	1	2	2	1	1	2	1	0	3	1	0	0	1	1	2.17	3.76	1.41	6.34	0	0	1	0	1	0	1	0	2
Xinghualing Qu	1	2	2	1	1	2	1	0	3	1	0	0	1	1	1.36	4.49	2.23	6.34	0	1	1	0	1	1	3	1	1
Xinghualing Qu	1	2	2	1	1	2	3	0	3	0	2	0	1	0	1.3	5.15	1.93	7.08	0	1	1	0	1	0	1	0	1
Xinghualing Qu	1	1	0	1	1	2	1	0	3	1	2	0	1	0	0.9	2.35	0.9	3.41	1	0	0	0	1	0	2	0	2
Xinghualing Qu	1	1	2	1	1	2	1	0	3	0	1	0	1	1	1.37	3.03	1.08	4.68	0	0	0	0	0	0	3	1	2
Shuocheng Qu	1	2	0	1	1	3	1	0	3	1	0	0	1	0	0.85	0.76	3.98	2.98	1	0	0	1	1	0	1	0	2
Shuocheng Qu	1	2	1	1	1	3	1	0	3	2	0	0	1	0	1.18	2.11	1.98	3.94	0	0	0	0	0	0	3	1	2
Xinghualing Qu	1	1	1	1	1	3	1	0	3	0	0	0	1	0	1.52	2.47	0.9	4.16	0	0	0	0	0	0	1	0	2
Xinghualing Qu	1	2	1	1	1	3	1	0	3	1	1	0	1	0	0.9	2.85	2.14	4.44	1	0	0	0	1	0	2	0	2
Pingding Xian	0	1	0	1	1	3	1	0	3	0	0	0	0	1	0.76	2.69	3.5	4.78	1	0	0	1	1	1	3	1	3
Yuci Qu	1	2	1	1	1	3	1	0	3	1	2	0	0	0	1.39	3.77	0.6	5.42	0	0	0	0	0	0	2	1	3
Xinghualing Qu	1	2	1	1	1	3	1	0	3	0	2	0	1	1	0.94	4.2	3.84	6.37	1	1	1	1	1	0	2	1	3
Xinghualing Qu	1	2	2	1	1	3	1	0	3	0	0	0	1	0	1.04	2.5	2.23	4.29	0	0	0	0	0	0	2	1	3
Pingding Xian	0	2	2	1	1	1	1	0	3	2	1	0	1	1	0.96	1.21	0.59	2.34	1	0	0	0	1	0	2	1	3
Jiang Xian	0	2	0	1	2	1	3	0	3	2	2	0	1	0	0.93	1.49	0.71	2.56	1	0	0	0	1	0	1	0	1
Huguan Xian	0	2	1	1	1	1	1	0	3	0	1	0	1	0	0.53	1.56	2.01	2.75	1	0	0	0	1	1	2	1	2
Pingding Xian	0	2	1	1	2	1	3	0	3	0	0	0	1	0	1.17	1.35	0.74	2.8	0	0	0	0	0	0	2	1	2
Jiang Xian	0	2	1	1	2	1	3	0	3	0	0	0	1	0	0.94	1.55	0.85	2.85	1	0	0	0	1	0	0	1	2
Pingding Xian	0	2	1	1	1	1	1	0	3	2	1	0	1	0	1.38	1.44	0.64	3.1	0	0	0	0	0	0	2	1	3
Pingding Xian	0	1	0	1	2	1	1	0	3	0	2	0	0	0	0.62	1.98	1.21	3.14	1	0	0	0	1	0	3	1	3
Jiang Xian	0	2	0	1	2	1	3	0	3	1	0	0	1	0	1.27	1.35	0.43	3.15	0	0	0	0	0	0	2	1	1
Lin Xian	0	2	1	1	2	1	3	0	3	0	0	0	1	0	1.06	1.4	2.38	3.19	0	0	0	1	1	0	2	1	3
Pingding Xian	0	2	1	1	2	1	3	0	3	0	2	2	1	0	1.19	1.95	0.95	3.36	0	0	0	0	0	0	2	1	2
Lin Xian	0	2	1	1	1	1	3	0	3	0	0	0	1	1	0.87	1.96	1.7	3.36	1	0	0	0	1	0	0	0	1
Datong Xian	0	2	2	1	2	1	1	0	3	1	0	0	1	1	1.31	1.76	0.92	3.38	0	0	0	0	0	0	2	1	2
Pingding Xian	0	2	2	1	1	1	1	0	3	2	1	0	1	1	1.29	1.72	0.77	3.42	0	0	0	0	0	0	2	1	3
Pingding Xian	0	2	1	1	2	1	3	0	3	0	0	2	1	0	1.37	1.92	0.5	3.48	0	0	0	0	0	0	1	1	2
Jiang Xian	0	2	1	1	2	1	3	0	3	0	2	0	1	1	1.31	1.97	0.83	3.56	0	0	0	0	0	0	3	1	3
Pingding Xian	0	2	1	1	1	1	1	0	3	2	1	0	1	0	0.93	2.37	0.7	3.59	1	0	0	0	1	0	2	1	2
Lin Xian	0	2	1	1	2	1	1	0	3	0	0	2	1	0	1.33	2.15	0.97	3.69	0	0	0	0	0	0	3	1	2
Datong Xian	0	2	1	1	1	1	1	0	3	0	1	0	1	0	1.29	2.05	1.39	3.71	0	0	0	0	0	0	2	1	2
Shuocheng Qu	1	2	1	1	1	1	1	0	3	2	0	2	1	0	1.2	2.23	1.03	3.74	0	0	0	0	0	0	2	1	1
Lin Xian	0	1	1	1	2	1	1	0	3	0	0	1	1	0	1.52	1.97	0.92	3.75	0	0	0	0	0	0	2	1	2
Pingding Xian	0	1	1	1	2	1	1	0	3	0	1	0	1	0	1.22	2.38	0.67	3.78	0	0	0	0	0	0	1	0	3
Jiang Xian	0	1	2	1	2	1	3	0	3	1	1	0	1	1	0.9	2.71	0.95	3.93	1	0	0	0	1	0	2	1	1
Datong Xian	0	2	1	1	1	1	1	0	3	2	0	0	1	1	1.28	2.21	1.4	3.97	0	0	0	0	0	0	2	1	2
Jiang Xian	0	2	0	1	1	1	1	0	3	1	0	0	1	0	1.55	2.44	0.6	4.12	0	0	0	0	0	0	1	0	2
Yuci Qu	1	2	1	1	2	1	3	0	3	2	0	0	1	1	1.17	2.7	1.18	4.16	0	0	0	0	0	0	3	1	2
Pingding Xian	0	1	2	1	2	1	1	0	3	0	2	0	1	1	0.98	2.67	1.58	4.18	1	0	0	0	1	0	3	1	1
Shuocheng Qu	1	1	0	1	1	1	1	0	3	2	0	0	1	0	1.76	2.24	0.91	4.19	0	0	0	0	0	0	1	1	1
Pingding Xian	0	2	1	1	1	1	3	0	3	1	1	0	1	1	1.01	2.75	1.19	4.29	1	0	0	0	1	1	2	1	2
Pingding Xian	0	1	2	1	1	1	1	0	3	0	2	2	1	1	1.51	2.52	1.1	4.33	0	0	0	0	0	0	2	1	1
Pingding Xian	0	2	1	1	2	1	1	0	3	0	2	0	1	0	1.38	2.72	1.03	4.35	0	0	0	0	0	0	2	1	2
Jiang Xian	0	2	0	1	2	1	3	0	3	0	0	0	1	0	1.17	2.94	1.41	4.46	0	0	0	0	0	0	2	1	1
Pingding Xian	0	2	1	1	1	1	1	0	3	1	1	2	2	1	1.4	2.85	0.81	4.6	0	0	0	0	0	0	2	1	2
Datong Xian	0	1	1	1	1	1	1	0	3	1	0	0	1	1	0.8	2.67	2.73	4.6	1	0	0	1	1	1	3	1	2
Huguan Xian	0	2	2	1	1	1	1	0	3	0	0	0	1	0	1.18	3.03	1.55	4.65	0	0	0	0	0	0	2	1	1
Lin Xian	0	2	1	1	2	1	3	0	3	0	0	0	1	1	1.08	2.76	2.94	4.81	0	0	0	1	1	0	2	1	3
Pingding Xian	0	1	1	1	2	1	3	0	3	0	2	1	1	0	1.07	3.25	1.05	4.82	0	0	0	0	0	0	3	1	2
Pingding Xian	0	1	0	1	2	1	1	0	3	0	0	2	1	1	1.48	2.95	1.61	4.82	0	0	0	0	0	1	3	1	2
Datong Xian	0	1	1	1	1	1	1	0	3	2	0	2	1	1	0.86	3.5	1.49	4.95	1	0	0	0	1	0	3	1	3
Huguan Xian	0	1	2	1	2	1	1	0	3	0	0	0	1	1	0.81	3.7	1.84	5.19	1	0	0	0	1	1	3	1	2
Datong Xian	0	2	0	1	1	1	3	0	3	2	0	0	1	0	1.11	3.76	0.8	5.21	0	0	0	0	0	0	2	1	2
Shuocheng Qu	1	2	0	1	1	1	1	0	3	0	0	0	1	0	1.13	3.58	1.57	5.3	0	0	0	0	0	0	2	1	2
Jiang Xian	0	2	1	1	2	1	3	0	3	2	1	0	1	1	1.08	3.48	1.91	5.65	0	0	0	0	0	0	3	1	2
Shuocheng Qu	1	2	0	1	1	1	1	0	3	2	0	0	1	0	2.23	3.39	1.25	5.94	0	0	0	0	0	0	1	0	3
Datong Xian	0	2	1	1	1	1	1	0	3	0	1	0	1	1	1.44	4.6	0.95	6.44	0	1	1	0	1	0	2	1	3
Datong Xian	0	2	2	1	1	1	1	0	3	0	0	0	1	1	1.46	5.58	0.98	7.42	0	1	1	0	1	0	3	1	2
Huguan Xian	0	2	1	1	1	1	1	0	3	1	0	0	1	1	1.62	2.41	2.15	4.46	0	0	0	0	0	0	2	1	1
Datong Xian	0	1	2	1	1	1	1	0	3	1	0	0	1	1	1.41	3.7	1.64	5.83	0	0	0	0	0	0	1	0	3
Jiang Xian	0	2	1	1	2	2	3	0	3	0	0	0	1	1	0.94	0.86	0.71	1.83	1	0	0	0	1	0	3	1	1
Jiang Xian	0	2	1	1	1	2	1	0	3	1	0	0	1	0	0.98	0.92	0.36	1.9	1	0	0	0	1	0	3	1	2
Jiang Xian	0	2	0	1	2	2	3	0	3	0	2	0	2	0	0.91	1.09	0.61	2.01	1	0	0	0	1	0	1	1	2
Huguan Xian	0	2	1	1	1	2	1	0	3	0	0	0	1	1	0.89	0.98	0.65	2.04	1	0	0	0	1	0	1	1	2
Jiang Xian	0	2	1	1	2	2	3	0	3	2	2	0	1	0	0.5	0.8	1.59	2.05	1	0	0	0	1	0	1	1	2
Jiang Xian	0	2	1	1	2	2	3	0	3	1	1	0	1	0	0.97	0.97	0.57	2.1	1	0	0	0	1	0	3	1	2
Lin Xian	0	2	0	1	1	2	1	0	3	0	0	0	1	1	0.95	1	0.75	2.14	1	0	0	0	1	0	3	1	1
Lin Xian	0	1	2	1	1	2	1	0	3	0	0	2	1	0	1.3	1	0.52	2.26	0	0	0	0	0	0	1	0	2
Jiang Xian	0	2	0	1	1	2	1	0	3	1	0	0	1	0	0.58	1.46	0.62	2.26	1	0	0	0	1	0	1	0	1
Datong Xian	0	2	1	1	2	2	3	0	3	1	0	0	1	0	0.98	1.04	0.61	2.29	1	0	0	0	1	0	1	0	2
Lin Xian	0	2	1	1	2	2	3	0	3	0	0	0	1	0	0.68	1.37	0.96	2.32	1	0	0	0	1	0	2	1	1
Huguan Xian	0	2	0	1	1	2	1	0	3	0	0	0	1	0	0.65	1.36	1.11	2.37	1	0	0	0	1	0	2	0	2
Jiang Xian	0	1	2	1	1	2	1	0	3	0	0	0	1	1	1.1	1.2	0.78	2.42	0	0	0	0	0	0	1	0	2
Jiang Xian	0	2	1	1	2	2	3	0	3	0	2	0	1	0	0.61	1.38	0.63	2.43	1	0	0	0	1	0	2	1	3
Huguan Xian	0	2	1	1	1	2	1	0	3	0	0	0	1	1	0.7	1.52	0.9	2.45	1	0	0	0	1	0	3	1	2
Pingding Xian	0	2	2	1	2	2	3	0	3	0	2	2	1	1	1.2	0.97	0.96	2.45	0	0	0	0	0	0	0	1	1
Datong Xian	0	1	1	1	1	2	3	0	3	0	2	0	1	0	1.15	1.09	0.53	2.48	0	0	0	0	0	0	2	1	3
Pingding Xian	0	2	1	1	2	2	3	0	3	1	1	0	0	0	1	1.31	0.43	2.49	1	0	0	0	1	0	1	0	2
Jiang Xian	0	2	1	1	1	2	1	0	3	0	0	0	1	1	0.92	1.43	0.97	2.49	1	0	0	0	1	0	2	1	2
Pingding Xian	0	2	1	1	2	2	3	0	3	0	0	0	1	1	1.16	0.82	1.74	2.53	0	0	0	0	0	0	3	1	1
Jiang Xian	0	2	1	1	2	2	3	0	3	0	0	0	1	1	0.9	1.48	1.14	2.57	1	0	0	0	1	0	2	1	1
Huguan Xian	0	1	1	1	1	2	1	0	3	0	1	0	1	0	0.99	1.49	0.58	2.59	1	0	0	0	1	0	1	1	3
Jiang Xian	0	1	1	1	2	2	3	0	3	0	0	0	1	0	0.95	1.52	0.44	2.6	1	0	0	0	1	0	1	1	1
Pingding Xian	0	2	1	1	2	2	3	0	3	0	1	0	1	0	0.85	1.3	1	2.6	1	0	0	0	1	0	1	1	3
Lin Xian	0	2	0	1	1	2	1	0	3	0	1	0	1	0	1.21	1.24	0.73	2.62	0	0	0	0	0	0	1	0	2
Lin Xian	0	2	1	1	1	2	1	0	3	0	0	2	1	0	0.99	1.42	0.85	2.63	1	0	0	0	1	0	1	0	2
Huguan Xian	0	2	0	1	1	2	1	0	3	0	1	0	1	1	0.91	1.61	0.52	2.64	1	0	0	0	1	0	1	0	1
Jiang Xian	0	2	0	1	2	2	3	0	3	1	0	0	1	0	1.09	1.34	0.69	2.64	0	0	0	0	0	0	1	0	2
Lin Xian	0	2	0	1	1	2	3	0	3	1	0	0	1	0	0.83	1.5	1.13	2.65	1	0	0	0	1	0	1	0	2
Lin Xian	0	2	0	1	1	2	1	0	3	0	0	0	1	0	0.95	1.42	0.83	2.66	1	0	0	0	1	0	1	0	1
Jiang Xian	0	2	0	1	2	2	3	0	3	1	0	0	1	0	0.98	1.32	0.81	2.67	1	0	0	0	1	0	1	0	2
Jiang Xian	0	1	1	1	2	2	3	0	3	0	1	0	1	1	0.96	1.48	1.25	2.7	1	0	0	0	1	0	2	1	2
Pingding Xian	0	1	0	1	2	2	3	0	3	1	2	0	1	0	1.1	1.42	0.45	2.72	0	0	0	0	0	0	1	0	2
Pingding Xian	0	1	1	1	1	2	3	0	3	0	2	1	1	0	0.96	1.3	1	2.72	1	0	0	0	1	0	2	0	2
Pingding Xian	0	2	0	1	1	2	3	0	3	1	1	0	1	0	0.95	1.32	1.12	2.73	1	0	0	0	1	0	1	0	2
Pingding Xian	0	2	1	1	2	2	3	0	3	0	0	2	1	1	0.65	1.61	1.22	2.73	1	0	0	0	1	0	2	1	2
Shuocheng Qu	1	2	2	1	1	2	1	0	3	1	0	0	1	0	2.18	0.6	0.4	2.76	0	0	0	0	0	0	2	1	3
Yuci Qu	1	2	1	1	1	2	1	0	3	0	0	0	1	0	0.87	1.62	0.58	2.76	1	0	0	0	1	0	3	1	1
Lin Xian	0	2	0	1	1	2	1	0	3	0	1	0	1	0	1.48	1.09	0.9	2.77	0	0	0	0	0	0	1	0	2
Huguan Xian	0	2	1	1	1	2	1	0	3	0	0	2	1	0	1.15	1.54	0.83	2.78	0	0	0	0	0	0	1	0	2
Datong Xian	0	2	1	1	1	2	1	0	3	1	0	0	1	0	1.59	0.97	0.76	2.79	0	0	0	0	0	0	1	0	2
Huguan Xian	0	2	0	1	1	2	3	0	3	0	0	0	1	0	0.95	1.62	0.81	2.8	1	0	0	0	1	0	2	1	2
Jiang Xian	0	1	1	1	2	2	3	0	3	0	0	0	1	1	0.93	1.59	1.14	2.8	1	0	0	0	1	0	3	1	1
Yuci Qu	1	2	0	1	1	2	1	0	3	1	1	0	1	0	1.37	1.25	0.55	2.81	0	0	0	0	0	0	1	0	2
Jiang Xian	0	2	1	1	2	2	3	0	3	0	2	0	1	0	0.93	1.58	0.64	2.81	1	0	0	0	1	0	2	1	3
Pingding Xian	0	2	0	1	1	2	1	0	3	1	1	0	1	1	0.56	1.14	2.94	2.82	1	0	0	1	1	0	3	1	1
Pingding Xian	0	2	2	1	2	2	3	0	3	1	2	0	1	0	0.89	1.65	0.66	2.85	1	0	0	0	1	0	3	1	3
Pingding Xian	0	2	2	1	2	2	3	0	3	1	1	0	1	1	0.95	1.51	0.82	2.85	1	0	0	0	1	1	1	1	2
Huguan Xian	0	2	0	1	2	2	1	0	3	0	0	1	1	0	1.18	1.43	0.94	2.85	0	0	0	0	0	0	1	0	3
Lin Xian	0	2	0	1	1	2	3	0	3	0	0	0	1	0	0.89	1.5	1.64	2.85	1	0	0	0	1	0	2	1	1
Huguan Xian	0	1	2	1	1	2	1	0	3	0	0	2	1	0	0.97	1.65	0.83	2.86	1	0	0	0	1	0	1	1	1
Jiang Xian	0	2	0	1	1	2	3	0	3	0	2	0	2	0	0.99	1.56	0.6	2.87	1	0	0	0	1	0	2	1	2
Jiang Xian	0	2	0	1	1	2	3	0	3	0	1	0	1	0	1.13	1.55	0.68	2.87	0	0	0	0	0	0	1	0	2
Pingding Xian	0	1	1	1	2	2	3	0	3	0	2	0	1	0	0.9	1.57	0.71	2.87	1	0	0	0	1	0	1	1	2
Jiang Xian	0	1	1	1	2	2	3	0	3	0	2	0	1	1	1.14	1.35	1.02	2.87	0	0	0	0	0	0	1	1	1
Pingding Xian	0	2	1	1	1	2	3	0	3	1	1	0	1	1	1.07	1.59	0.72	2.88	0	0	0	0	0	0	1	1	3
Shuocheng Qu	1	2	0	1	1	2	1	0	3	1	0	0	1	0	1.25	1.3	1.22	2.88	0	0	0	0	0	0	2	1	3
Pingding Xian	0	2	0	1	2	2	3	0	3	0	0	2	1	0	1.02	1.53	0.9	2.89	1	0	0	0	1	0	1	1	3
Pingding Xian	0	1	1	1	1	2	1	0	3	0	1	0	0	1	0.98	1.65	1.07	2.89	1	0	0	0	1	0	3	1	2
Pingding Xian	0	1	1	1	2	2	3	0	3	0	2	0	1	1	0.58	1.78	1.33	2.9	1	0	0	0	1	0	3	1	3
Lin Xian	0	2	0	1	1	2	1	0	3	0	0	0	2	0	1.3	1.43	0.76	2.91	0	0	0	0	0	0	1	0	1
Huguan Xian	0	2	1	1	1	2	1	0	3	0	0	2	1	1	1.14	1.75	0.51	2.93	0	0	0	0	0	0	2	1	2
Jiang Xian	0	2	1	1	2	2	3	0	3	0	0	0	1	0	0.93	1.66	0.74	2.93	1	0	0	0	1	0	2	1	1
Jiang Xian	0	2	0	1	1	2	3	0	3	1	0	0	1	0	0.9	1.76	0.71	2.95	1	0	0	0	1	0	1	0	2
Jiang Xian	0	2	1	1	1	2	1	0	3	1	2	0	1	1	1	1.58	0.44	2.96	1	0	0	0	1	0	1	1	2
Jiang Xian	0	2	1	1	1	2	1	0	3	1	2	0	1	0	0.98	1.74	0.64	2.98	1	0	0	0	1	0	2	1	2
Huguan Xian	0	2	1	1	1	2	1	0	3	0	0	0	1	0	1.13	1.59	1.14	2.98	0	0	0	0	0	0	2	0	3
Lin Xian	0	2	0	1	1	2	3	0	3	0	1	0	1	0	1.34	1.44	0.84	2.99	0	0	0	0	0	0	1	0	2
Lin Xian	0	2	1	1	1	2	3	0	3	0	0	0	1	0	0.93	1.73	1.02	2.99	1	0	0	0	1	0	2	1	2
Datong Xian	0	1	2	1	1	2	1	0	3	1	0	0	1	1	0.84	1.59	1.38	2.99	1	0	0	0	1	1	2	1	2
Shuocheng Qu	1	1	2	1	1	2	1	0	3	0	0	0	1	0	1.19	1.55	1	3	0	0	0	0	0	0	1	1	3
Datong Xian	0	2	1	1	2	2	3	0	3	0	0	0	1	0	1.28	1.51	0.55	3.01	0	0	0	0	0	0	1	0	2
[truncated: 2,106 more rows]
